# Supplementary material for: Risk factors for abdominal aortic aneurysm in general populations: A systematic review and meta-analysis
Source: PLoS One. 2025 Sep 22;20(9):e0329500. doi: 10.1371/journal.pone.0329500 (PMC12453230; doi:10.1371/journal.pone.0329500)
Supplement: S1 Data — (XLSX) [file pone.0329500.s003.xlsx]

## Sheet: Sheet1
study	or	orl	oru	country	CAD
Smith 1993 [23]	2.13	1.51	3	western
Simoni 1995 [24]	2.92	1.77	4.83	western
Lederle 1997 [25]	1.48	1.37	1.59	western
Lederle 2000 [27]	1.43	1.29	1.58	western
Kent 2010 [29]	1.72	1.69	1.76	western
Svensjo 2011 [30]	2	1.4	2.7	western
Hager 2013 [32]	2	1.1	3.6	western
Svensjo 2013 [33]	1.41	0.32	6.11	western
Chun 2014 [35]	1.89	1.56	2.29	western
Bohlin 2014 [36]	0.65	0.2	2.13	western
Golledge 2014 [37]	1.76	1.46	2.13	western
Jahangir 2015 [38]	1.9	1.37	2.63	western
Salvador-Gonzalez 2016 [39]	5.1	1.4	18.4	western
Corrado 2016 [40]	3.74	1.5	9.31	western
Siso-Almirall 2017 [42]	4.6	1.3	15.9	western
Stackelberg 2017 [43]	1.77	1.13	2.77	western
Li 2018 [45]	0.263	0.095	0.728	eastern
Kilic 2018 [46]	1.993	1.198	3.316	eastern
Vats 2020 [48]	3.2	1.7	5.8	western
Summers 2021 [49]	1.3	0.996	1.697	western
Obel 2021 [51]	2.3	1.9	2.8	western
Lin 2023 [53]	2.02	1.54	2.64	eastern
Stacey 2024 [55]	2.14	1.67	2.75	western
Persson 2025 [56]	2	1.1	3.5	western
study	or	orl	oru	country	PVD
Smith 1993 [23]	1.76	1.16	2.67	western
Kent 2010 [29]	1.59	1.54	1.65	western
Barba 2013 [31]	3	1.16	7.8	western
Chun 2014 [35]	2.28	1.74	2.97	western
Corrado 2016 [40]	2.04	0.12	35.12	western
Obel 2021 [51]	1.5	1.3	1.8	western
Lin 2023 [53]	1.1	0.54	2.24	eastern
study	or	orl	oru	country	COPD
Smith 1993 [23]	1.55	1.02	2.37	western
Simoni 1995 [24]	5.01	2.93	8.57	western
Lederle 1997 [25]	1.12	1.02	1.23	western
Lederle 2000 [27]	1.1	0.97	1.25	western
Svensjo 2011 [30]	1.2	0.8	1.9	western
Hager 2013 [32]	2.1	1.1	3.9	western
Svensjo 2013 [33]	1.96	0.57	6.75	western
Chun 2014 [35]	1.75	1.41	2.18	western
Bohlin 2014 [36]	0.69	0.07	6.41	western
Siso-Almirall 2017 [42]	3.3	0.7	12.1	western
Han 2017 [44]	3	0.63	14.55	eastern
Kilic 2018 [46]	2.089	1.098	3.972	eastern
Song 2020 [47]	1.35	1.07	1.72	eastern
Stacey 2024 [55]	1.57	1.21	2.03	western
study	or	orl	oru	country	DM
Smith 1993 [23]	0.83	0.44	1.55	western
Simoni 1995 [24]	1.02	0.51	2.02	western
Lederle 1997 [25]	0.64	0.57	0.71	western
Vazquez 1998 [26]	2.13	0.89	5.06	western
Lederle 2000 [27]	0.57	0.49	0.65	western
Kent 2010 [29]	0.75	0.73	0.77	western
Barba 2013 [31]	0.38	0.11	1.06	western
Svensjo 2013 [33]	1.09	0.25	4.74	western
Chun 2014 [35]	0.6	0.47	0.77	western
Bohlin 2014 [36]	4.17	0.87	19.95	western
Golledge 2014 [37]	0.65	0.32	1.32	western
Jahangir 2015 [38]	0.75	0.53	1.05	western
Corrado 2016 [40]	0.68	0.09	5.07	western
Kvist 2017 [41]	0.5	0.2	1.3	western
Siso-Almirall 2017 [42]	1	0.26	3.8	western
Stackelberg 2017 [43]	0.52	0.25	1.09	western
Li 2018 [45]	1.182	0.787	1.774	eastern
Song 2020 [47]	2.46	0.58	10.4	eastern
Vats 2020 [48]	1.4	0.5	3.8	western
Summers 2021 [49]	0.747	0.526	1.061	western
Obel 2021 [51]	0.9	0.7	1.1	western
Lin 2023 [53]	0.84	0.59	1.18	eastern
Koncar 2024 [54]	1.21	0.86	1.72	western
Stacey 2024 [55]	1.96	1.43	2.7	western
Persson 2025 [56]	0.7	0.3	1.5	western
study	or	orl	oru	country	hypertension
Smith 1993 [23]	1.24	0.87	1.77	western
Simoni 1995 [24]	1.5	0.93	2.42	western
Lederle 1997 [25]	1.22	1.13	1.32	western
Vazquez 1998 [26]	2.86	1.42	5.78	western
Lederle 2000 [27]	1.18	1.07	1.3	western
Singh 2001 [28]	1.7	1.28	2.27	western
Kent 2010 [29]	1.25	1.21	1.28	western
Svensjo 2011 [30]	1.6	1.2	2.1	western
Barba 2013 [31]	2.43	1.08	5.45	western
Svensjo 2013 [33]	1.58	0.58	4.33	western
Chun 2014 [35]	0.92	0.75	1.12	western
Bohlin 2014 [36]	6.12	2.39	15.7	western
Golledge 2014 [37]	1.01	0.81	1.25	western
Jahangir 2015 [38]	1.44	1.04	2.01	western
Corrado 2016 [40]	1.85	0.77	4.43	western
Kvist 2017 [41]	1.9	0.8	4.4	western
Siso-Almirall 2017 [42]	0.92	0.27	3.15	western
Stackelberg 2017 [43]	1.15	0.79	1.66	western
Li 2018 [45]	1.01	0.95	1.06	eastern
Song 2020 [47]	8.33	2.95	23.51	eastern
Vats 2020 [48]	1.4	0.8	2.5	western
Summers 2021 [49]	1.299	0.98	1.722	western
Wiles 2021 [50]	2.3	1.14	4.63	western
Obel 2021 [51]	1.2	1	1.3	western
Lin 2023 [53]	1.392	1.032	1.877	eastern
Koncar 2024 [54]	1.41	0.98	2.01	western
Stacey 2024 [55]	1.15	0.89	1.48	western
Persson 2025 [56]	2.2	1.4	3.3	western
study	or	orl	oru	country	smoking
Smith 1993 [23]	2.07	1.52	2.81	western
Simoni 1995 [24]	11.48	5.46	24.15	western
Lederle 1997 [25]	3.14	2.78	3.54	western
Vazquez 1998 [26]	2.24	1.09	4.61	western
Lederle 2000 [27]	3.74	3.17	4.41	western
Singh 2001 [28]	4.19	2.95	5.96	western
Svensjo 2011 [30]	3.43	2.75	4.29	western
Barba 2013 [31]	3.47	1.67	7.22	western
Hager 2013 [32]	5.18	3.14	8.55	western
Svensjo 2013 [33]	13.54	5.83	31.47	western
Jawien 2014 [34]	2.02	1.26	3.25	western
Chun 2014 [35]	1.67	1.33	2.1	western
Golledge 2014 [37]	2.57	2.12	3.13	western
Jahangir 2015 [38]	3.23	2.42	4.32	western
Salvador-Gonzalez 2016 [39]	18.13	3.98	82.47	western
Corrado 2016 [40]	3.59	1.66	7.78	western
Kvist 2017 [41]	5.1	1.5	17	western
Siso-Almirall 2017 [42]	4.3	0.8	80.5	western
Stackelberg 2017 [43]	5.98	4.41	8.12	western
Han 2017 [44]	7.4	2.55	21.47	eastern
Li 2018 [45]	1.05	1.02	1.08	eastern
Kilic 2018 [46]	2.118	1.049	4.295	eastern
Song 2020 [47]	4.37	1.41	13.54	eastern
Vats 2020 [48]	2.9	1.9	4.1	western
Summers 2021 [49]	2.3	1.84	2.87	western
Wiles 2021 [50]	3.45	0.61	19.37	western
Obel 2021 [51]	2.81	2.47	3.19	western
Kim 2023 [52]	5.874	1.054	32.733	eastern
Lin 2023 [53]	1.697	1.264	2.279	eastern
Koncar 2024 [54]	3.1	2.1	4.59	western
Stacey 2024 [55]	1.69	1.29	2.21	western
Persson 2025 [56]	7.9	5.3	11.7	western
study	or	orl	oru	country	Dyslipidemia
Simoni 1995 [24]	1.12	0.68	1.85	western
Lederle 1997 [25]	1.39	1.27	1.52	western
Vazquez 1998 [26]	1.97	0.96	4.05	western
Lederle 2000 [27]	1.45	1.29	1.62	western
Kent 2010 [29]	1.34	1.31	1.37	western
Svensjo 2011 [30]	1.4	1	1.9	western
Hager 2013 [32]	1.2	0.8	2	western
Svensjo 2013 [33]	2.34	0.87	6.17	western
Chun 2014 [35]	1.1	0.9	1.33	western
Golledge 2014 [37]	1.29	1.11	1.5	western
Jahangir 2015 [38]	1.19	0.88	1.6	western
Corrado 2016 [40]	2.95	1.27	6.88	western
Kvist 2017 [41]	3.7	1.7	8.1	western
Siso-Almirall 2017 [42]	2.7	0.7	18	western
Stackelberg 2017 [43]	1.59	1.08	2.34	western
Vats 2020 [48]	1.1	0.6	1.9	western
Summers 2021 [49]	0.981	0.75	1.283	western
study	or	orl	oru	country	male vs female
Lederle 1997 [25]	1.82	1.23	2.69	western
Lederle 2000 [27]	5.61	2.28	13.79	western
Kent 2010 [29]	5.71	5.57	5.85	western
Jahangir 2015 [38]	2.08	1.54	2.78	western
Corrado 2016 [40]	8.23	1.79	37.91	western
Kvist 2017 [41]	15.5	3.7	65.3	western
Han 2017 [44]	1.7	0.35	8.57	western
Kilic 2018 [46]	5.382	2.493	11.616	western
Song 2020 [47]	3.05	1.87	4.99	eastern
Summers 2021 [49]	3.228	2.379	4.381	western
Wiles 2021 [50]	3.7	2.06	6.67	western
Obel 2021 [51]	1.8	1.2	2.7	western
Kim 2023 [52]	6.33	0.59	66.67	eastern
Lin 2023 [53]	3.968	2.555	6.162	eastern
Koncar 2024 [54]	8.04	4.87	13.28	western
Stacey 2024 [55]	4.28	3.1	5.92	western
study	or	orl	oru	country	family history of AAA
Lederle 1997 [25]	1.96	1.73	2.22	western
Lederle 2000 [27]	1.93	1.63	2.27	western
Kent 2010 [29]	3.8	3.66	3.95	western
Barba 2013 [31]	3.17	0.82	12.24	western
Svensjo 2013 [33]	2.3	0.3	17.33	western
Jawien 2014 [34]	2.6	1.18	5.68	western
Corrado 2016 [40]	1.4	0.32	6.09	western
Siso-Almirall 2017 [42]	3.17	0.18	56.65	western
Li 2018 [45]	1.3	1.1	1.4	eastern
Kilic 2018 [46]	2.363	0.989	5.646	eastern
Summers 2021 [49]	1.574	1.181	2.097	western
Koncar 2024 [54]	2.47	1.61	3.78	western
Stacey 2024 [55]	3.79	2.64	5.45	western
study	or	orl	oru	country	cerebrovascular disease
Lederle 1997 [25]	1.21	1.1	1.33	western
Lederle 2000 [27]	1.42	1.24	1.63	western
Kent 2010 [29]	1.18	1.14	1.21	western
Svensjo 2011 [30]	1.5	0.9	2.4	western
Barba 2013 [31]	2.37	0.61	9.25	western
Svensjo 2013 [33]	1.21	0.16	9.09	western
Golledge 2014 [37]	1.26	1.01	1.57	western
Siso-Almirall 2017 [42]	2.6	0.32	20.83	western
Li 2018 [45]	0.244	0.088	0.677	eastern
Obel 2021 [51]	1.2	1	1.5	western
Kim 2023 [52]	2.907	1.065	7.938	eastern
Lin 2023 [53]	1.515	0.953	2.407	eastern
Stacey 2024 [55]	2.26	1.62	3.14	western
study	or	orl	oru	country	renal disease
Barba 2013 [31]	2.05	0.52	8.06	western
Hager 2013 [32]	3.2	1.2	8.4	western
Svensjo 2013 [33]	3.51	0.4	30.56	western
Chun 2014 [35]	1.81	1.48	2.2	western
Siso-Almirall 2017 [42]	0.82	0.1	6.76	western
Song 2020 [47]	2.64	1.05	6.63	eastern
Obel 2021 [51]	1.1	0.9	1.3	western
Kim 2023 [52]	6.135	1.694	22.227	eastern
study	or	orl	oru	group
Singh 2001 [28]	2.56	2	3.27	age > 65 years
Kent 2010 [29]	16.55	15.95	17.17	age > 65 years
Chun 2014 [35]	1.62	1.33	1.96	age > 65 years
Summers 2021 [49]	4.4	2.47	7.83	age > 65 years
Chun 2014 [35]	0.94	0.77	1.15	overweight
Siso-Almirall 2017 [42]	1.79	0.52	6.18	overweight
Stackelberg 2017 [43]	1.89	1.22	2.93	overweight
Summers 2021 [49]	1.06	0.86	1.32	overweight
Koncar 2024 [54]	1.85	1.25	2.74	overweight
Persson 2025 [56]	0.8	0.5	1.4	overweight
Simoni 1995 [24]	2.55	1.54	4.19	alcohol intake
Stackelberg 2017 [43]	0.91	0.66	1.24	alcohol intake
Han 2017 [44]	0.6	0.21	1.88	alcohol intake
Li 2018 [45]	1.02	0.98	1.05	alcohol intake
Koncar 2024 [54]	0.75	0.38	1.48	alcohol intake
Singh 2001 [28]	0.8	0.62	1.02	physical activity
Golledge 2014 [37]	0.93	0.84	1.03	physical activity
Siso-Almirall 2017 [42]	1.86	0.24	14.64	physical activity
Lederle 1997 [25]	0.9	0.81	1	cancer
Lederle 2000 [27]	0.81	0.7	0.94	cancer
Hager 2013 [32]	0.4	0.1	1.1	cancer
Vats 2020 [48]	1.8	0.97	3.2	cancer
