# Supplementary material for: Risk factors for abdominal aortic aneurysm in general populations: A systematic review and meta-analysis
Source: PLoS One. 2025 Sep 22;20(9):e0329500. doi: 10.1371/journal.pone.0329500 (PMC12453230; doi:10.1371/journal.pone.0329500)
Supplement: S2 Data — (XLSX) [file pone.0329500.s004.xlsx]

## Sheet: Identified articles
title
1: Earnshaw JJ, Bjrck M. From Population Screening to Targeted Screening for
Abdominal Aortic Aneurysm. Eur J Vasc Endovasc Surg. 2025 Jun
4:S1078-5884(25)00504-0. doi: 10.1016/j.ejvs.2025.06.001. Epub ahead of print.
PMID: 40480512.
2: Obel LM, Skovbo JS, Diederichsen ACP, Thomassen M, Kj忙r L, Larsen MK, Knudsen
TA, Skov V, Kruse TA, Burton M, Dembic M, Wienecke T, Sabater-Lleal M, Gerke O,
Bruun NE, Ellervik C, Brabrand M, Steffensen FH, Frost L, Lambrechtsen J, Busk
M, Urbonaviciene G, Egstrup K, Karon M, Feddersen S, Rasmussen LM, Hasselbalch
HC, Lindholt JS. Aortic Aneurysm Risk and Somatic
<i>JAK2</i><sup>V617F</sup>Variation: Insights From a Multicenter, Population-
Based Cardiovascular Screening Study. Circulation. 2025 Jun 4. doi:
10.1161/CIRCULATIONAHA.125.074002. Epub ahead of print. PMID: 40464064.
3: Mallick S, Sakowitz S, Bakhtiyar SS, Cho NY, Coaston T, Aguayo E, Benharash
P. Race based disparities in clinical and financial outcomes associated with
major elective and emergent surgery. Surg Open Sci. 2025 Apr 29;26:39-46. doi:
10.1016/j.sopen.2025.04.010. PMID: 40421313; PMCID: PMC12104640.
4: Bellamkonda KS, Suckow BD, Columbo JA, Upchurch GR Jr, Jacobs B, Ochoa Chaar
CI, Scully RE, Goodney PP, Scali ST, Stone DH. The Implications of Oxygen-
Dependent Chronic Obstructive Pulmonary Disease on Sac Growth and Mortality
Following Endovascular Aneurysm Repair. Ann Vasc Surg. 2025 Jun;115:98-106. doi:
10.1016/j.avsg.2025.02.019. Epub 2025 Mar 11. PMID: 40081526; PMCID:
PMC12047741.
5: Starck J, Brunkwall S, Lundgren F, P盲rsson H, Gotts盲ter A, Holst J.
Predictors of abdominal aortic aneurysm progression in men with small infrarenal
aortic diameters at screening. J Vasc Surg. 2025 Jun;81(6):1309-1318. doi:
10.1016/j.jvs.2025.01.214. Epub 2025 Feb 4. PMID: 39914757.
6: Mohamed Ali A, Khamis KM, Andemichael G, Mahmoud MA, Aboyans V, Saeed S.
Abdominal Aorta Screening During Routine Transthoracic Echocardiography in
Zanzibar, Tanzania: The Zanzibar Heart Survey. Glob Heart. 2025 May 30;20(1):49.
doi: 10.5334/gh.1432. PMID: 40454104; PMCID: PMC12124277.
7: DiLosa K, Schneck M, Xu E, Mushell A, Sayrafi D, Maximus S, Mell M, Humphries
M. Utilizing Natural Language Processing to Improve Abdominal Aortic Aneurysm
Surveillance. J Vasc Surg. 2025 May 23:S0741-5214(25)01110-3. doi:
10.1016/j.jvs.2025.05.035. Epub ahead of print. PMID: 40414321.
8: Jun KW, Yoo JH, Jung JH, Ko KJ, Cho HJ, Kim MH, Han KD, Hwang JK. Proteinuria
is risk factor for abdominal aortic aneurysm: a nationwide population-based
study. BMC Public Health. 2025 May 23;25(1):1897. doi:
10.1186/s12889-025-22989-6. PMID: 40410711; PMCID: PMC12100979.
9: Kiss-Kov谩cs R, F谩bi谩n-Nagy S, Morvai-Ill茅s B, Pal谩sthy Z, V谩radi R, Szab贸 E,
Kincses ZT, Varga A, 脕goston G. A hasi aorta aneurysma sz疟r茅s l茅tjogosults谩g谩nak
k茅rd茅se a hazai alapell谩t谩sban [Addressing the feasibility of abdominal aortic
aneurysm screening in Hungarian primary care]. Orv Hetil. 2025 May
18;166(20):788-794. Hungarian. doi: 10.1556/650.2025.33291. PMID: 40382766.
10: Qi N, Zhou X, Zhao Y, Huang L, Cui J. Causality of genetically determined
serum metabolites on thoracic and abdominal aortic aneurysm: Mendelian
randomization study. Technol Health Care. 2025 May 15:9287329251339074. doi:
10.1177/09287329251339074. Epub ahead of print. PMID: 40370076.
11: Thomas C, Heathcote L, Sun Y, Callister MEJ, Kitt J, Rossi SH, Shinkins B,
Usher-Smith JA, Whyte S, Stewart GD; YKST Study Group. Cost-effectiveness of
one-off upper abdominal CT screening as an add-on to lung cancer screening in
England. Br J Cancer. 2025 May 14. doi: 10.1038/s41416-025-03043-z. Epub ahead
of print. PMID: 40369122.
12: Welsh P, Pouncey AL, Sattar N, Powell JT. Sex-Specific Risk of Smoking for
Abdominal Aortic Aneurysm and Exploration of Potential Mechanism: Meta-Analysis
and Prospective Cohort Study. Arterioscler Thromb Vasc Biol. 2025 May 8. doi:
10.1161/ATVBAHA.125.322601. Epub ahead of print. PMID: 40336481.
13: Tan Y, Zhu X, Huang Y, Zhao C, Cheng X, Li J, Zhang G, Ma T, Yang S, Bai Y.
Clonal Hematopoiesis of Indeterminate Potential Is Associated With Incident
Abdominal Aortic Aneurysm. Arterioscler Thromb Vasc Biol. 2025 May 8. doi:
10.1161/ATVBAHA.124.322630. Epub ahead of print. PMID: 40336477.
14: Qiu P, Guo H, Zhu C, Liu Y, Zheng J, Pu H, Lu X, Huang Q, Liu G, Ye K, Zhou
Z. Sex-specific association between atherogenic index of plasma and risk of
newly diagnosed abdominal aortic aneurysm: a large population-based cohort
study. Eur J Med Res. 2025 May 5;30(1):363. doi: 10.1186/s40001-025-02586-4.
PMID: 40325435; PMCID: PMC12054325.
15: Mir H, Eisenberg MJ, Benowitz NL, Cowley E, Heshmati J, Jha P, Khara M,
Mullen KA, Ofori SN, Rigotti NA, San Cartier R. Canadian Cardiovascular Society
Clinical Practice Update on Contemporary Approaches to Smoking Cessation. Can J
Cardiol. 2025 May;41(5):797-812. doi: 10.1016/j.cjca.2024.12.037. PMID:
40340054
16: Lejay A, S枚relius K. High Sensitivity C reactive Protein: A New Screening
Tool for Abdominal Aortic Aneurysm? Eur J Vasc Endovasc Surg. 2025
May;69(5):742-743. doi: 10.1016/j.ejvs.2025.01.024. Epub 2025 Jan 24. PMID:
39864496
17: Papazoglou DD, B茅guin M, Ricchiuto M, Weiss S, Jungi S, Bosiers M, Kotelis
D, Makaloski V. Thromboembolic complications after treatment with the INCRAFT
abdominal aortic aneurysm ultra-low-profile stent graft system. J Vasc Surg.
2025 May;81(5):1067-1073.e2. doi: 10.1016/j.jvs.2025.01.004. Epub 2025 Jan 10.
PMID: 39800117.
18: Zong NC, Huang K, Yang X, Cai H. Expand the success of screening to reduce
aortic aneurysm mortality: progress interpretation and new fronts. Trends
Cardiovasc Med. 2025 May;35(4):221-229. doi: 10.1016/j.tcm.2024.12.004. Epub
2024 Dec 13. PMID: 39675687.
19: Stewart GD, Godoy A, Farquhar F, Kitt J, Cartledge J, Kimuli M, Rossi SH,
Shinkins B, Burbidge S, Burge SW, Caglic I, Collins E, Crosbie PAJ, Eckert C,
Fraser S, Hancock N, Iball GR, Marshall C, Masson G, Neal RD, Rogerson S, Smith
A, Sharp SJ, Simmonds I, Wallace T, Ward M, Callister MEJ, Usher-Smith JA.
Abdominal Noncontrast Computed Tomography Scanning to Screen for Kidney Cancer
and Other Abdominal Pathology Within Community-based Computed Tomography
Screening for Lung Cancer: Results of the Yorkshire Kidney Screening Trial. Eur
Urol. 2025 May;87(5):561-570. doi: 10.1016/j.eururo.2024.08.029. Epub 2024 Sep
12. PMID: 39271419.
20: Streck E, Kaspar-Ott I, Radu O, Schiele S, Eckstein HH, M眉ller G, Hertig E,
Hyhlik-D眉rr A. Influence of Foehn on Aortic Aneurysm Ruptures in Southern
Germany. J Clin Med. 2025 Apr 30;14(9):3104. doi: 10.3390/jcm14093104. PMID:
40364139; PMCID: PMC12072723.
21: Earnshaw JJ, Mitra S, Strachan H, Gardner P; Effectiveness Review
Collaborators. Abdominal aortic aneurysm screening: current effectiveness and
future perspectives. Br J Surg. 2025 Apr 30;112(5):znaf094. doi:
10.1093/bjs/znaf094. PMID: 40328447.
22: Zhang J, He Z, Zheng L, He X, Li J, Zhang L. Factors Influencing Early
Diagnosis of Ruptured Abdominal Aortic Aneurysms: The Role of Neutrophils. J
Inflamm Res. 2025 Apr 29;18:5777-5790. doi: 10.2147/JIR.S512895. PMID: 40322533;
PMCID: PMC12049119.
23: Kim MH, Cho HJ, Ko KJ, Jun KW, Han KD, Hwang JK. Increased incidence of
abdominal aortic aneurysm in women with early menopause. J Vasc Surg. 2025 Apr
28:S0741-5214(25)00994-2. doi: 10.1016/j.jvs.2025.04.034. Epub ahead of print.
PMID: 40306597.
24: Saugstad A, Ravi S, Bcharah G, Firth CE, Bcharah H, Abdul Nabi H, Pham HN,
Ibrahim R, Kumar SJ, Abdelnabi M, Baudhuin LM, Wang Y, Osundiji MA, Shamoun F.
Beyond the Echo: Is Comprehensive Vascular Exploration Valuable in Cases of Non-
Syndromic Thoracic Aortic Aneurysms or Bicuspid Aortic Valve? J Cardiovasc Dev
Dis. 2025 Apr 24;12(5):167. doi: 10.3390/jcdd12050167. PMID: 40422938; PMCID:
PMC12112339.
25: Ensor M, Thatcher SE, McQuerry K, Heier K, Ali HM, English V, Cassis LA,
Alsiraj Y. Nicotine promotes AngII-induced abdominal aortic aortopathies in
female and male mice: role of sex hormones. Clin Sci (Lond). 2025 Apr
23;139(8):CS20255689. doi: 10.1042/CS20255689. PMID: 40202792.
26: Hughes J, Lumley E, Elstone A, Hall J, Michaels J, Nasim A, Radley S,
Shackley P, MacGregor Smith N, Stansby G, Wood E, O'Cathain A. Psychosocial
problems caused by abdominal aortic aneurysm surveillance: A cross-sectional
survey. J Med Screen. 2025 Apr 15:9691413251333967. doi:
10.1177/09691413251333967. Epub ahead of print. PMID: 40233111.
27: McGrath-Cadell L, Hesselson S, Tarr I, Rath EM, Troup M, Gao Y, Junday K,
Bax M, Iismaa SE, Collins N, Muller DWM MBBS, Kovacic JC, Giannoulatou E, Graham
RM. Spontaneous Coronary Artery Dissection and a Family History of Aortic
Dissection: A聽Genetic Association Study. J Am Heart Assoc. 2025 Apr
15;14(8):e037921. doi: 10.1161/JAHA.124.037921. Epub 2025 Apr 7. PMID: 40194966;
PMCID: PMC12132886.
28: Wu Z, Li W, Hu J, Ip HI, Nabi G, He S, Pu H, Liu Y, Qiu P, Liu X, Lu X.
Glycated hemoglobin levels and abdominal aortic aneurysm incidence in primary
prevention populations. J Vasc Surg. 2025 Apr 11:S0741-5214(25)00940-1. doi:
10.1016/j.jvs.2025.03.480. Epub ahead of print. PMID: 40222571.
29: Jamalinia M, Lonardo A, Weiskirchen R. Abdominal Aortic Aneurysm and Liver
Fibrosis: Clinical Evidence and Molecular Pathomechanisms. Int J Mol Sci. 2025
Apr 7;26(7):3440. doi: 10.3390/ijms26073440. PMID: 40244390; PMCID: PMC11989544.
30: Asmundo L, Zanardo M, Vitali P, Conca M, Soro A, Mazzaccaro D, Nano G,
Cressoni M, Sardanelli F. Incidental diagnosis and reporting rate of abdominal
aortic aneurysms on lumbar spine magnetic resonance imaging. Quant Imaging Med
Surg. 2025 Apr 1;15(4):3543-3550. doi: 10.21037/qims-24-1291. Epub 2025 Mar 28.
PMID: 40235746; PMCID: PMC11994495.
31: Geer B. Point-of-care ultrasound for abdominal aortic aneurysm screening in
the primary care setting. Nurse Pract. 2025 Apr 1;50(4):33-39. doi:
10.1097/01.NPR.0000000000000299. Epub 2025 Mar 25. PMID: 40128207.
32: Kim K, Sano M, Hayashi H, Suganuma N, Tani T, Furukawa Y. Long-term outcomes
of abdominal aortic aneurysm screening in patients undergoing transthoracic
echocardiography. J Med Ultrason (2001). 2025 Apr;52(2):197-207. doi:
10.1007/s10396-025-01526-3. Epub 2025 Mar 19. PMID: 40106129.
33: Wang YX, Zhao WX, Wang ZM, Zhao N, Li ZL, Wu ZY, Diao YP, Li YJ. Frailty
impacts all-cause mortality after endovascular abdominal aortic aneurysm repair:
a retrospective cohort study. J Nutr Health Aging. 2025 Apr;29(4):100489. doi:
10.1016/j.jnha.2025.100489. Epub 2025 Jan 18. PMID: 39827699.
34: de Bruin JL, Verhagen HJM. Renal Function and Abdominal Aortic Aneurysm: A
Hidden Link and Potential Factor for Targeted Screening? Eur J Vasc Endovasc
Surg. 2025 Apr;69(4):610. doi: 10.1016/j.ejvs.2025.01.013. Epub 2025 Jan 15.
PMID: 39824281.
35: Aljabban I, Sansosti A, Wang P, Camacho GA, Zhang M, Bajakian D, Morrissey
N, Kurlansky P, Patel V, O'Donnell TFX. Prevalence of aortoiliac aneurysms in
solid organ transplant recipients using the National Inpatient Sample database.
J Vasc Surg. 2025 Apr;81(4):887-893.e3. doi: 10.1016/j.jvs.2024.12.042. Epub
2024 Dec 21. PMID: 39716579.
36: Jain P, DiMuzio P, Nooromid M, Salvatore D, Abai B. Trends, risk factors,
and outcomes of selective screening for abdominal aortic aneurysms in at-risk
patients. J Vasc Surg. 2025 Apr;81(4):877-886.e3. doi:
10.1016/j.jvs.2024.12.005. Epub 2024 Dec 17. PMID: 39701337.
37: Peng Z, Qiu P, Guo H, Zhu C, Zheng J, Pu H, Liu Y, Wei W, Li C, Yang X, Ye
K, Wang R, Lu X, Zhou Z. Association between high-density lipoprotein
cholesterol and risk of abdominal aortic aneurysm among males and females aged
60聽years and over. J Vasc Surg. 2025 Apr;81(4):894-904.e6. doi:
10.1016/j.jvs.2024.12.004. Epub 2024 Dec 16. PMID: 39694150.
38: Lu J, Zambetti B, Plant J, Gupta A, Nagarsheth K, Toursavadkohi S.
Simultaneous Endovascular Aortic Repair Expands Transcatheter Aortic Valve
Replacement Eligibility to Patients With Hostile Aortic Pathology. Vasc
Endovascular Surg. 2025 Apr;59(3):257-265. doi: 10.1177/15385744241292122. Epub
2024 Oct 11. PMID: 39392929.
39: Wang H, Dong H, Zheng G. Unaddressed questions on the benefits of nationwide
abdominal aortic aneurysm screening in Sweden. Eur Heart J. 2025 Mar 28:ehaf149.
doi: 10.1093/eurheartj/ehaf149. Epub ahead of print. PMID: 40155059.
40: Laine MT, Mani K, Wanhainen A. Abdominal Aortic Aneurysm screening is
working but could be targeted to a more specific high-risk population. Eur Heart
J. 2025 Mar 28:ehaf151. doi: 10.1093/eurheartj/ehaf151. Epub ahead of print.
PMID: 40155057.
41: Sidik AI, Al-Ariki MK, Shafii AI, Hossain ML, Najneen F, Ak G, Ahlam D,
Shakiba A, Ghosh D, Ajgar Bithi MA, Kairatuly MI. Advances in Imaging and
Diagnosis of Abdominal Aortic Aneurysm: A Shift in Clinical Practice. Cureus.
2025 Mar 27;17(3):e81321. doi: 10.7759/cureus.81321. PMID: 40291317; PMCID:
PMC12033972.
42: Gr盲s H酶jgaard H, H酶gh AL, Lindholt JS, Frederiksen K, Dahl M. Effect of
nurse-led telephone follow-up to optimize adherence to preventive medication
after screen-detected cardiovascular disease: A randomized controlled trial. Eur
J Cardiovasc Nurs. 2025 Mar 25:zvaf047. doi: 10.1093/eurjcn/zvaf047. Epub ahead
of print. PMID: 40130283.
43: Lu D, Si K, Huo G. Association Between Uric Acid to High-Density Lipoprotein
Cholesterol Ratio and Abdominal Aortic Aneurysm: A Single-Center Retrospective
Study. J Inflamm Res. 2025 Mar 5;18:3217-3226. doi: 10.2147/JIR.S508355. PMID:
40059943; PMCID: PMC11890351.
44: Cutteridge J, Barsby J, Hume S, Lemmey HAL, Lee R, Bera KD. External
validity of randomized clinical trials in vascular surgery: systematic review of
demographic factors of patients recruited to randomized clinical trials with
comparison to the National Vascular Registry. BJS Open. 2025 Mar 4;9(2):zrae156.
doi: 10.1093/bjsopen/zrae156. PMID: 40105904; PMCID: PMC11921775.
45: Yuan S, Khodursky S, Geng J, Sharma P, Spin JM, Tsao P, Levin MG, Damrauer
SM. Identifying Circulating Protein Mediators in the Link Between Smoking and
Abdominal Aortic Aneurysm: An Integrated Analysis of Human Proteomic and Genomic
Data. medRxiv [Preprint]. 2025 Mar 1:2025.02.27.25322973. doi:
10.1101/2025.02.27.25322973. PMID: 40061319; PMCID: PMC11888489.
46: Lumley E, Hughes J, Elstone A, Hall J, MacGregor-Smith N, Michaels J, Nasim
A, Radley S, Shackley P, Stansby G, Wood E, O'Cathain A. Managing anxiety in men
undergoing surveillance in the NHS abdominal aortic aneurysm screening
programme: A survey of screening staff in England. J Vasc Nurs. 2025
Mar;43(1):10-17. doi: 10.1016/j.jvn.2024.11.002. Epub 2024 Dec 4. PMID:
40057347
47: Bertges DJ, Beck AW, Schermerhorn M, Eskandari MK, Eldrup-Jorgensen J,
Liebscher S, Guinto R, Ferris M, Stanley A, Steinthorsson G, Alef M, Scali ST.
Testing ChatGPT's Ability to Provide Patient and Physician Information on Aortic
Aneurysm. J Surg Res. 2025 Mar;307:129-138. doi: 10.1016/j.jss.2025.01.015. Epub
2025 Feb 27. PMID: 40014909.
48: Zhou Y, Wang J, Zhao J, Yuan D, Weng C, Huang B, Wang T. Comparison of
percutaneous versus cutdown access in patients after endovascular abdominal
aortic repair: a randomized controlled trial (SWEET-EVAR trial). Int J Surg.
2025 Mar 1;111(3):2535-2545. doi: 10.1097/JS9.0000000000002233. PMID: 39903539.
49: Malm I脜, Nilsson PV, Hurtig-Wennl枚f A. The Impact of Physical Activity on
Abdominal Aortic Aneurysm: A Scoping Review. Ann Vasc Surg. 2025
Mar;112:315-324. doi: 10.1016/j.avsg.2024.12.053. Epub 2024 Dec 28. PMID:
39736380
50: Teagle WL, Warren AS, Schermerhorn M, O'Donnell TF, Quiroga E, Dansey KD,
Zettervall SL. Women have higher morbidity and mortality after repair of complex
aortic aneurysms due to symptomatic presentation and more extensive aneurysms. J
Vasc Surg. 2025 Mar;81(3):531-538. doi: 10.1016/j.jvs.2024.11.016. Epub 2024 Nov
20. PMID: 39577478.
51: Mezzetto L, Tsilimparis N, D'Oria MG, Lepidi S, Giudice R, Ferrer C, Bravo
G, Antonello M, Piazza M, Veraldi GF. Prognostic impact of juxtarenal inner
vessel diameter and vertical distance in renal artery outcomes after fenestrated
endovascular repair. J Vasc Surg. 2025 Mar;81(3):548-556.e1. doi:
10.1016/j.jvs.2024.10.071. Epub 2024 Nov 9. PMID: 39522569.
52: Tsubouchi H, Onishi H, Maeno K, Nakagaichi M, Tsukushi I, Kitano Y, Makino
Y, Hayashi H, Terasawa H, Kabuto H, Misawa T, Sanada T, Hisada A, Notsumata K,
Okafuji K, Yamamura O. Study of Risk Factors and Image Findings of Isolated
Abdominal Incidentally Detected Aortic Dissection. J Clin Ultrasound. 2025 Mar-
Apr;53(3):429-435. doi: 10.1002/jcu.23889. Epub 2024 Nov 4. PMID: 39495761;
PMCID: PMC11907223.
53: Liu H, IJpma AS, de Bruin JL, Verhagen HJM, Roos-Hesselink JW, Bekkers JA,
Br眉ggenwirth HT, van Beusekom HMM, Majoor-Krakauer DF. Whole aorta imaging shows
increased risk for thoracic aortic aneurysms and dilatations in relatives of
abdominal aortic aneurysm patients. J Vasc Surg. 2025 Mar;81(3):557-565.e7. doi:
10.1016/j.jvs.2024.10.067. Epub 2024 Oct 28. PMID: 39490460.
54: S枚derberg P, Wanhainen A, Svensj枚 S. Optimising Abdominal Aortic Aneurysm
Screening of 65 Year Old Men by Exploring Risk Factor Based Targeted Screening
Strategies in the Light of Declining Prevalence of the Disease. Eur J Vasc
Endovasc Surg. 2025 Mar;69(3):416-421. doi: 10.1016/j.ejvs.2024.10.005. Epub
2024 Oct 10. PMID: 39393578.
55: van Merrienboer TAR, Rombouts KB, Bogunovic N, Mieremet A, Meekel JP, Balm
R, de Waard V, Yeung KK. Metformin Improves the Function of Abdominal Aortic
Aneurysm Patient-Derived Aortic Smooth Muscle Cells. Eur J Vasc Endovasc Surg.
2025 Mar;69(3):485-495. doi: 10.1016/j.ejvs.2024.09.022. Epub 2024 Sep 24. PMID:
39321955
56: Xu J, Guo J, Liu T, Yang C, Meng Z, Libby P, Zhang J, Shi GP. Differential
roles of eosinophils in cardiovascular disease. Nat Rev Cardiol. 2025
Mar;22(3):165-182. doi: 10.1038/s41569-024-01071-5. Epub 2024 Sep 16. PMID:
39285242
57: McKay E, Wong J, Ward S, Ruwende J, Kerrison R. Barriers and facilitators of
abdominal aortic aneurysm screening in London: A cross-sectional survey. J Med
Screen. 2025 Mar;32(1):53-56. doi: 10.1177/09691413241276187. Epub 2024 Aug 23.
PMID: 39175407; PMCID: PMC11869502.
58: Xu H, Huang J, Zeng Y, Wang X, Lian H, Zhang S, Guo R. Network pharmacology
and molecular analysis of mechanisms underlying the therapeutic effects of
Rhubarb in treating atherosclerosis and abdominal aortic aneurysm. Heliyon. 2025
Jan 23;11(4):e41906. doi: 10.1016/j.heliyon.2025.e41906. PMID: 40028580; PMCID:
PMC11867279.
59: Abbas GH, Khouri E, Pouwels S. Artificial Intelligence-Based Predictive
Modeling for Aortic Aneurysms. Cureus. 2025 Feb 25;17(2):e79662. doi:
10.7759/cureus.79662. PMID: 40161150; PMCID: PMC11950341.
60: Leone N, Andreoli F, Baresi GF, Ferri A, Bartolotti LAM, Saitta GM,
Silingardi R, Gennai S. Long-term Clinical Outcomes and Predictors of Type-III
Endoleak in a Large Cohort of Patients Treated With Anatomically Fixed Stent
Grafts Over 20 Years. J Endovasc Ther. 2025 Feb 21:15266028251317910. doi:
10.1177/15266028251317910. Epub ahead of print. PMID: 39981823.
61: Sen I, Colglazier J, St Sauver J, Harmsen WS, Mandrekar J, Kalra M. Lower
Rates of Abdominal Aortic Aneurysm Repair and Higher Long-term Aortic Mortality
in Women Compared With Men: Results of a Population-Based Study Spanning 4
Decades. Mayo Clin Proc. 2025 Feb 20:S0025-6196(24)00663-3. doi:
10.1016/j.mayocp.2024.11.027. Epub ahead of print. PMID: 39985541.
62: O'Rorke J, Butler G, Moss JA. Management of Acute Diverticulitis and
Incidental Abdominal Aortic Aneurysm in a 67-Year-Old Male: A Case Report of
Balancing Priorities in a High-Risk Patient. Cureus. 2025 Feb 14;17(2):e78987.
doi: 10.7759/cureus.78987. PMID: 40091957; PMCID: PMC11910892.
63: Thorbj酶rnsen K, Lyttkens L, Mani K, Wanhainen A, Svensj枚 S. Change in
Quality Adjusted Life Years in 65 Year Old Men Screened for Abdominal Aortic
Aneurysm: A Longitudinal Case Control Study. Eur J Vasc Endovasc Surg. 2025 Feb
14:S1078-5884(25)00145-5. doi: 10.1016/j.ejvs.2025.02.013. Epub ahead of print.
PMID: 39956266.
64: Ho FK, Mark PB, Lees JS, Pell JP, Strawbridge RJ, Kimenai DM, Mills NL,
Woodward M, McMurray JJV, Sattar N, Welsh P. A Proteomics-Based Approach for
Prediction of Different Cardiovascular Diseases and Dementia. Circulation. 2025
Feb 4;151(5):277-287. doi: 10.1161/CIRCULATIONAHA.124.070454. Epub 2024 Nov 14.
PMID: 39540306.
65: Persson SE, Holsti M, Mani K, Wanhainen A. Difference in risk factor profile
for abdominal aortic aneurysm and thoracic aortic aneurysm. J Vasc Surg. 2025
Feb;81(2):335-341.e6. doi: 10.1016/j.jvs.2024.10.012. Epub 2024 Oct 17. PMID:
39423933
66: Martinelli O, Marzano A, Bellini MI, Gattuso R, Di Marzo L, Gonta V, Jabbour
J, Mansour W, Cuozzo S. Impact of Sex-Related Differences in Infrarenal Aortic
Neck Morphology on Outcomes of Endovascular Aneurysm Repair for Similar-Sized
Aortic Aneurysm. Diagnostics (Basel). 2025 Jan 12;15(2):157. doi:
10.3390/diagnostics15020157. PMID: 39857041; PMCID: PMC11763640.
67: Gwon HR, Woo A, Yong SH, Park YM, Kim SY, Kim EY, Jung JY, Kang YA, Park MS,
Kang DY, Park SY, Lee SH, Kwon JS. Cross-sectional study of lung cancer patients
as a potential high-risk factor for abdominal aortic aneurysm. PLoS One. 2025
Jan 6;20(1):e0315898. doi: 10.1371/journal.pone.0315898. PMID: 39761267; PMCID:
PMC11703101.
68: Guo Q, Xu X, Li X, Mao Y, Li S, Yao Y, Li X, Li Y, Feng J, Shu Y, Xu X.
Assessing the relationships of 1,400 blood metabolites with abdominal aortic
aneurysm: a Mendelian randomization study. Front Pharmacol. 2025 Jan
3;15:1514293. doi: 10.3389/fphar.2024.1514293. PMID: 39830355; PMCID:
PMC11739154.
69: Seike Y, Azuma N, Ohki T, Morikage N, Kodama A, Sumi M, Maeda K, Matsuda H.
Current Status of Diagnostic Process in Asymptomatic Abdominal Aortic Aneurysm
in Japan. Ann Vasc Dis. 2025;18(1):25-00025. doi: 10.3400/avd.oa.25-00025. Epub
2025 Mar 28. PMID: 40165830; PMCID: PMC11957909.
70: Chrusch MJ, Phan P, Fischer EA. Vascular Point-of-Care Ultrasound. Med Clin
North Am. 2025 Jan;109(1):105-120. doi: 10.1016/j.mcna.2024.08.007. Epub 2024
Oct 10. PMID: 39567087.
71: Gunabushanam G, Robbin ML, Scoutt LM. Ultrasound Evaluation of the Abdominal
Aorta and Mesenteric Arteries. Radiol Clin North Am. 2025 Jan;63(1):123-135.
doi: 10.1016/j.rcl.2024.07.009. Epub 2024 Aug 30. PMID: 39510656.
72: Cho IY, Han K, Lee KN, Koo HY, Cho YH, Lee JH, Park YJ, Shin DW. Risk
factors for abdominal aortic aneurysm in patients with diabetes. J Vasc Surg.
2025 Jan;81(1):128-136.e4. doi: 10.1016/j.jvs.2024.09.007. Epub 2024 Sep 18.
PMID: 39303864.
73: Ozawa H, Ohki T, Shukuzawa K, Nakamura K, Nishide R, Kasa K, Nakagawa H,
Shirouzu M, Omori M, Fukushima S. Impact of osteoporosis on overall survival
following endovascular repair for abdominal aortic aneurysms. J Vasc Surg. 2025
Jan;81(1):149-157. doi: 10.1016/j.jvs.2024.08.034. Epub 2024 Aug 30. PMID:
39208917
74: Annunziata SG, Epple J, Schmitz-Rixen T, B枚ckler D, Grundmann RT. Gender-
Specific Long-Term Results After Elective Open Abdominal Aortic Aneurysm Repair
Depending on the Site of Distal Anastomosis. Vasc Endovascular Surg. 2025
Jan;59(1):12-20. doi: 10.1177/15385744241276702. Epub 2024 Aug 28. PMID:
39196999; PMCID: PMC11528981.
75: Niu Z, Cao L, Guo W, Zhang H. Associations between Type 2 Diabetes Mellitus,
Metabolic Traits, and Abdominal Aortic Aneurysm: A Cross-Ethnic Mendelian
Randomization Analysis. Ann Vasc Surg. 2025 Jan;110(Pt B):405-413. doi:
10.1016/j.avsg.2024.07.105. Epub 2024 Aug 3. PMID: 39103013.
76: Jing J, Sun Q, Zhang R, Yang C, Yang J, Ma C, Li T. ATG4B as a novel
biomarker for abdominal aortic aneurysm: integrated evaluation through
experimental and bioinformatics analyses. Mol Cell Biochem. 2025
Jan;480(1):385-397. doi: 10.1007/s11010-024-04984-4. Epub 2024 Mar 13. PMID:
38478221
77: Kainth A, Smeds MR. Popliteal Aneurysm Repair. 2022 Oct 3. In: StatPearls
[Internet]. Treasure Island (FL): StatPearls Publishing; 2025 Jan鈥? PMID:
33085332
78: Jeanmonod D, Yelamanchili VS, Jeanmonod R. Abdominal Aortic Aneurysm
Rupture. 2023 Aug 8. In: StatPearls [Internet]. Treasure Island (FL): StatPearls
Publishing; 2025 Jan鈥? PMID: 29083705.
79: Li C, Liu Z, Yang S, Li W, Liang B, Chen H, Ye Y, Wang F, Liu X, Jiang Y, Wu
H, Peng Y, Meng Z. Causal relationship between gut microbiota, plasma
metabolites, inflammatory cytokines and abdominal aortic aneurysm: a Mendelian
randomization study. Clin Exp Hypertens. 2024 Dec 31;46(1):2390419. doi:
10.1080/10641963.2024.2390419. Epub 2024 Aug 12. PMID: 39133866.
80: Vanmaele A, Branidis P, Karamanidou M, Bouwens E, Hoeks SE, de Bruin JL, Ten
Raa S, Akkerhuis KM, van Lier F, Budde RPJ, Fioole B, Verhagen HJM, Boersma E,
Kardys I. Evolution of quality of life, anxiety, and depression over time in
patients with an abdominal aortic aneurysm approaching the surgical threshold.
BJS Open. 2024 Dec 30;9(1):zrae150. doi: 10.1093/bjsopen/zrae150. PMID:
39792053; PMCID: PMC11720167.
81: Orihashi K. Foundational Image Analyses for Ultrasonographic Screening of
Abdominal Aortic Aneurysm. Ann Vasc Dis. 2024 Dec 25;17(4):358-364. doi:
10.3400/avd.oa.24-00059. Epub 2024 Sep 13. PMID: 39726553; PMCID: PMC11669016.
82: Oteri V, Galeano F, Conti A, Scavone G, Tumminia A, Frasca F, Romano R,
Romano M. Casual detection of an abdominal aortic aneurysm thanks to a trainee-
made ultrasound with two subsequent "domino" diagnoses: case report and insights
on the role of ultrasound courses. J Ultrasound. 2024 Dec 21. doi:
10.1007/s40477-024-00979-5. Epub ahead of print. PMID: 39709314.
83: Dahl M, Liisberg M, Stenehjem M, Al Obeidi I, Sanddal Lindholt J. Screening
for Abdominal Aortic Aneurysms Still Prevents Ruptures: A Secondary Analysis of
the VIVA Trial. J Am Coll Cardiol. 2024 Dec 17;84(25):2494-2496. doi:
10.1016/j.jacc.2024.09.011. Epub 2024 Nov 6. PMID: 39503656.
84: Alsabbagh Y, Erben Y, Vandenberg J, Farres H. New Trends of Personalized
Medicine in the Management of Abdominal Aortic Aneurysm: A Review. J Pers Med.
2024 Dec 10;14(12):1148. doi: 10.3390/jpm14121148. PMID: 39728062; PMCID:
PMC11677056.
85: Rom谩n Garrido M, Salcedo Joven I, Montero-Pe帽a C, Madrigal Lagu铆a P. Uso de
la ecograf铆a cl铆nica en atenci贸n primaria: riesgo cardiovascular [Use of
clinical ultrasound in primary care: Cardiovascular risk]. Semergen. 2024
Dec;50(9):102387. Spanish. doi: 10.1016/j.semerg.2024.102387. Epub 2024 Nov 29.
PMID: 39615269.
86: Cuozzo S, Sbarigia E, Jabbour J, Marzano A, D'Amico C, Brizzi V, Martinelli
O. Impact of frailty on outcomes of patients undergoing elective endovascular
thoraco-abdominal aortic aneurysm repair. J Cardiovasc Surg (Torino). 2024
Dec;65(6):515-522. doi: 10.23736/S0021-9509.24.13052-2. Epub 2024 Oct 23. PMID:
39441148
87: Mahajan NN, da Silveira CAB, Kasmirski JA, Lima DL, Lech GE, Moraes LBL,
Sturmer CM, Cavazzola LT, Sreeramoju P. Risk factors for incisional hernia after
open abdominal aortic aneurysm repair: a systematic review and meta-analysis.
Hernia. 2024 Dec;28(6):2137-2144. doi: 10.1007/s10029-024-03182-x. Epub 2024 Sep
26. PMID: 39325326.
88: Anto艅 B, Ma艂yszko J, Stabiszewski P, Kaszczewski P, Anto艅 P, Ku藕ma 艁,
Nazarewski S, Ga艂膮zka Z. Differences in mortality and risk factors, two years
after endovascular repair of ruptured abdominal aortic aneurysms - Reassessment
analysis. Ren Fail. 2024 Dec;46(2):2397051. doi: 10.1080/0886022X.2024.2397051.
Epub 2024 Sep 9. PMID: 39248372; PMCID: PMC11385701.
89: Pastor Alconchel L, Inaraja P茅rez GC, Herrando Medrano M, Garc铆a Nieto B,
Hidalgo Iranzo N, Marzo 脕lvarez AC. Influence of Proximal Fixation on Aneurysm
Neck Evolution after Endovascular Treatment of Infrarenal Aneurysms. Ann Vasc
Surg. 2024 Dec;109:414-423. doi: 10.1016/j.avsg.2024.07.092. Epub 2024 Aug 2.
PMID: 39098726.
90: Ferrer C, Gallitto E, Borghese O, Lodato M, Cappiello A, Cao P, Gargiulo M,
Giudice R. Long-term results of fenestrated and branched endovascular aneurysm
repair for complex abdominal and thoracoabdominal aortic aneurysms in young and
fit patients. J Vasc Surg. 2024 Dec;80(6):1639-1649. doi:
10.1016/j.jvs.2024.07.090. Epub 2024 Jul 29. PMID: 39084495.
91: Jiang D, Shi Z, Wei J, Tran H, Zheng SL, Xu J, Lee CJ. Polygenic Risk Score
Informed Clinical Model for Improving Abdominal Aortic Aneurysm Screening. Ann
Vasc Surg. 2024 Dec;109:316-325. doi: 10.1016/j.avsg.2024.06.036. Epub 2024 Jul
26. PMID: 39067852.
92: Raj A, Allababidi A, Kayed H, Gerken ALH, M眉ller J, Schoenberg SO, Z枚llner
FG, Rink JS. Streamlining Acute Abdominal Aortic Dissection Management-An AI-
based CT Imaging Workflow. J Imaging Inform Med. 2024 Dec;37(6):2729-2739. doi:
10.1007/s10278-024-01164-0. Epub 2024 Jun 12. PMID: 38864947; PMCID:
PMC11612133.
93: Bin Saif A, Summerour V, Al-Saadi N, Arif A, Newman J, Wall M. Survival and
Decision-Making in Patients Turned Down for Abdominal Aortic Aneurysm Repair: A
Retrospective Study with Focus on COVID-19 Impact. Ann Vasc Surg. 2024
Dec;109:522-530. doi: 10.1016/j.avsg.2024.03.015. Epub 2024 Jun 7. PMID:
38852773
94: Xu J, Du X, Zhang S, Zang X, Xiao Z, Su R, Huang X, Liu L. Diagnostic value
of uric acid to high-density lipoprotein cholesterol ratio in abdominal aortic
aneurysms. Ann Med. 2024 Dec;56(1):2357224. doi: 10.1080/07853890.2024.2357224.
Epub 2024 May 23. PMID: 38779715; PMCID: PMC11123539.
95: Ullrich H, Sartorius A, Karl S. Cerebral and Aortic Aneurysms in
Electroconvulsive Therapy Patients: A Systematic Review and Results From 12
Years of Screening. J ECT. 2024 Dec 1;40(4):254-261. doi:
10.1097/YCT.0000000000000997. Epub 2024 Jan 25. PMID: 38265756.
96: Bruijn LE, Louhichi J, Veger HTC, Wever JJ, van Dijk LC, van Overhagen H,
Hamming JF, Statius van Eps RGS. Identifying Patients at High Risk for Post-EVAR
Aneurysm Sac Growth. J Endovasc Ther. 2024 Dec;31(6):1107-1120. doi:
10.1177/15266028231158302. Epub 2023 Mar 16. PMID: 36927207.
97: Gallitto E, Faggioli G, Mascoli C, Goretti M, Pini R, Logiacco A, Rocchi C,
Feroldi F, Caputo S, Gargiulo M. Morphological and Clinical Predictors of
Early/Follow-up Failure of the Endovascular Infrarenal Abdominal Aneurysm Repair
With Currently Available Endografts. J Endovasc Ther. 2024 Dec;31(6):1130-1139.
doi: 10.1177/15266028231158312. Epub 2023 Mar 4. PMID: 36869687.
98: Gottardi R, Kondov S, Lescan M. What are the pros and cons of a nationwide
abdominal aortic aneurysm screening programme? Eur Heart J. 2024 Nov
21;45(44):4758-4760. doi: 10.1093/eurheartj/ehae690. PMID: 39417718.
99: Laine MT, Mani K, Gunnarsson K, Wanhainen A, Sund R, Venermo M. Abdominal
aortic aneurysm repair in Sweden vs. Finland: benefits of population-wide
screening. Eur Heart J. 2024 Nov 21;45(44):4747-4757. doi:
10.1093/eurheartj/ehae665. PMID: 39374339; PMCID: PMC11578644.
100: Epple J, B枚ckler D, Grundmann RT. Sex Differences in Long-Term Survival and
Cancer Incidence After Ruptured Abdominal Aortic Aneurysm Repair. J Clin Med.
2024 Nov 18;13(22):6934. doi: 10.3390/jcm13226934. PMID: 39598081; PMCID:
PMC11594746.
101: Koo MPM, Bookun HR. Empowering junior doctors: A study on the feasibility
and efficacy of ultrasound AAA screening in rural Australia. Vascular. 2024 Nov
17:17085381241301529. doi: 10.1177/17085381241301529. Epub ahead of print. PMID:
39551520
102: Li W, Luo S, Lin W, Hu X, Zhou D, Xu W, Zhou Y, Luo J, Feng Y. The serum
uric acid/high-density lipoprotein cholesterol ratio: a novel predictor for the
presence of abdominal aortic aneurysm. Front Cardiovasc Med. 2024 Nov
11;11:1481872. doi: 10.3389/fcvm.2024.1481872. PMID: 39588068; PMCID:
PMC11586378.
103: Thomas PE, Vedel-Krogh S, Kamstrup PR. High lipoprotein(a) is a risk factor
for peripheral artery disease, abdominal aortic aneurysms, and major adverse
limb events. Curr Opin Cardiol. 2024 Nov 1;39(6):511-519. doi:
10.1097/HCO.0000000000001168. Epub 2024 Sep 11. PMID: 39356276.
104: Harindi Alawattegama L, Gaddah M, Kimani L, Antoniou GA. The effect of
diabetes on abdominal aortic aneurysm growth - updated systematic review and
meta-analysis. Vasa. 2024 Nov;53(6):397-410. doi: 10.1024/0301-1526/a001143.
Epub 2024 Aug 29. PMID: 39206613.
105: Gallitto E, Faggioli G, Austermann M, K枚lbel T, Tsilimparis N, Dias N,
Melissano G, Simonte G, Katsargyris A, Oikonomou K, Mani K, Pedro LM, Cecere F,
Haulon S, Gargiulo M; European Off-the-shelf Multibranched thoracoabdominal
Endograft for Juxta/pararenal aneurysms (EOMEJ) Study's group. Urgent
endovascular repair of juxtarenal/pararenal aneurysm by off-the-shelf
multibranched endograft. J Vasc Surg. 2024 Nov;80(5):1336-1349.e4. doi:
10.1016/j.jvs.2024.07.005. Epub 2024 Jul 9. PMID: 38992807.
106: Mansoor SM, J酶rgensen JJ, Hisdal J, Rabben T. Thirty-Nine Percent of
Patients with a Ruptured Abdominal Aortic Aneurysm (AAA) Have an Incidentally
Detected AAA Prior to Rupture. Ann Vasc Surg. 2024 Nov;108:148-156. doi:
10.1016/j.avsg.2024.04.017. Epub 2024 Jun 26. PMID: 38942371.
107: Hu SS. Aortic disease and peripheral artery disease. J Geriatr Cardiol.
2024 Oct 28;21(10):931-943. doi: 10.26599/1671-5411.2024.10.008. PMID: 39619360;
PMCID: PMC11605506.
108: Kim D, Narayanan D, Sung SH, Cheng HM, Chen CH, Kim CS, Mukkamala R, Hahn
JO. Transmission line model as a digital twin for abdominal aortic aneurysm
patients. NPJ Digit Med. 2024 Oct 25;7(1):301. doi: 10.1038/s41746-024-01303-5.
PMID: 39455823; PMCID: PMC11511889.
109: Peluttiero I, Apostolou D, Varetto G, Gibello L, Mariani E, Frola E, Barili
F, Ripepi M, Maione M, Verzini F. Comparison of Hospital Stay After Open
Abdominal Aortic Aneurysm Repair With or Without Enhanced Recovery Protocol.
EJVES Vasc Forum. 2024 Oct 16;62:97-103. doi: 10.1016/j.ejvsvf.2024.10.004.
PMID: 39583068; PMCID: PMC11585828.
110: Vijayakumar V, Beeman B. Endovascular repair of infrarenal abdominal aortic
aneurysm combined with aneurysmectomy and interposition bypass for left common
femoral artery aneurysm. BMJ Case Rep. 2024 Oct 15;17(10):e261526. doi:
10.1136/bcr-2024-261526. PMID: 39414321.
111: Chiu IM, Chen TY, Zheng YC, Lin XH, Cheng FJ, Ouyang D, Cheng CY.
Prospective clinical evaluation of deep learning for ultrasonographic screening
of abdominal aortic aneurysms. NPJ Digit Med. 2024 Oct 15;7(1):282. doi:
10.1038/s41746-024-01269-4. PMID: 39406888; PMCID: PMC11480325.
112: Milch HS, Haramati LB. The science and practice of imaging-based screening:
What the radiologist needs to know. Clin Imaging. 2024 Oct;114:110266. doi:
10.1016/j.clinimag.2024.110266. Epub 2024 Aug 22. PMID: 39216274.
113: Koo HY, Cho IY, Han K, Lee KN, Cho MH, Jin SM, Cho YH, Lee JH, Park YJ,
Shin DW. Editor's Choice - Glycaemic Status and Risk of Abdominal Aortic
Aneurysm: A Nationwide Cohort Study of Four Million Adults using Korean National
Health Screening Data. Eur J Vasc Endovasc Surg. 2024 Oct;68(4):479-487. doi:
10.1016/j.ejvs.2024.05.042. Epub 2024 Jun 4. PMID: 38844129.
114: Lv R, Hu G, Zhang S, Zhang Z, Chen J, Wang K, Wang Z, Jin Z. Assessing
abdominal aortic aneurysm growth using radiomic features of perivascular adipose
tissue after endovascular repair. Insights Imaging. 2024 Sep 30;15(1):232. doi:
10.1186/s13244-024-01804-7. PMID: 39349886; PMCID: PMC11442904.
115: Graham S, Walker JL, Andrews N, Nitsch D, Parker EPK, McDonald H.
Identifying markers of health-seeking behaviour and healthcare access in UK
electronic health records. BMJ Open. 2024 Sep 26;14(9):e081781. doi:
10.1136/bmjopen-2023-081781. PMID: 39327051; PMCID: PMC11429345.
116: Huo G, Shen H, Zheng J, Zeng Y, Yao Z, Cao J, Tang Y, Huang J, Liu Z, Zhou
D. The potential of a nomogram risk assessment model for the diagnosis of
abdominal aortic aneurysm: a multicenter retrospective study. Sci Rep. 2024 Sep
15;14(1):21536. doi: 10.1038/s41598-024-72544-3. PMID: 39278952; PMCID:
PMC11402964.
117: Kelemen M, Danesh J, Di Angelantonio E, Inouye M, O'Sullivan J, Pennells L,
Roychowdhury T, Sweeting MJ, Wood AM, Harrison S, Kim LG. Evaluating the cost-
effectiveness of polygenic risk score-stratified screening for abdominal aortic
aneurysm. Nat Commun. 2024 Sep 14;15(1):8063. doi: 10.1038/s41467-024-52452-w.
PMID: 39277617; PMCID: PMC11401842.
118: Wesche J, Bakken T, Vetrhus M, Hufthammer KO, Nyroenning LA, Fagertun H,
Saethre I, Wold BH, Lyng C, Pettersen EM, Kjellsen IS, Gubberud ET, Kiil S,
Loose H, Helgeland MT, Altreuther ME, Mattsson E, Jonung T, Hjellestad ID. High
proportion of undiagnosed diabetes in patients surgically treated for infrarenal
abdominal aortic aneurysm: findings from the multicentre Norwegian Aortic
Aneurysm and Diabetes (ABANDIA) Study. Cardiovasc Diabetol. 2024 Sep
9;23(1):333. doi: 10.1186/s12933-024-02421-w. PMID: 39252002; PMCID:
PMC11386390.
119: Withers TM, Greaves CJ, Bown MJ, Ashton F, Scott AJ, Hollings VE, Elsworth
AM, Saratzis A. A feasibility study of the CRISP intervention; a cardiovascular
risk reduction intervention in patients with an abdominal aortic aneurysm. NIHR
Open Res. 2024 Sep 3;4:34. doi: 10.3310/nihropenres.13596.2. PMID: 39429721;
PMCID: PMC11489837.
120: Iwamoto Y, Kimura T, Katakura Y, Tatsumi F, Shimoda M, Nakanishi S, Mune T,
Kaku K, Kaneto H. Morphological Differences in the Abdominal Aorta Between
Subjects With and Without Type 2 Diabetes. Cureus. 2024 Sep 3;16(9):e68567. doi:
10.7759/cureus.68567. PMID: 39364523; PMCID: PMC11449497.
121: Komuro A, Son BK, Nanao-Hamai M, Song Z, Ogawa S, Akishita M. Effects of a
high-phosphate diet on vascular calcification and abdominal aortic aneurysm in
mice. Geriatr Gerontol Int. 2024 Sep;24(9):973-981. doi: 10.1111/ggi.14959. Epub
2024 Aug 14. PMID: 39139097.
122: Sharma N, Khalyfa A, Cai D, Morales-Quinones M, Soares RN, Higashi Y, Chen
S, Gozal D, Padilla J, Manrique-Acevedo C, Chandrasekar B, Martinez-Lemus LA.
Chronic intermittent hypoxia facilitates the development of angiotensin II-
induced abdominal aortic aneurysm in male mice. J Appl Physiol (1985). 2024 Sep
1;137(3):527-539. doi: 10.1152/japplphysiol.00842.2023. Epub 2024 Jun 13. PMID:
38867666; PMCID: PMC11424178.
123: Bianchini Massoni C, Perini P, Rossi G, Carli AG, Catasta A, Nabulsi B,
Freyrie A. The Role of Narrow Aortic Bifurcation in Affecting EVAR Treatment and
Outcomes. Ann Vasc Surg. 2024 Sep;106:132-141. doi: 10.1016/j.avsg.2024.03.021.
Epub 2024 May 28. PMID: 38815912.
124: Nasir IT, Shoab SS, Bani-Hani MG. Evaluation of outcomes and utility of
abdominal aortic aneurysm surveillance in octogenarians and nonagenarians. Ann R
Coll Surg Engl. 2024 Sep;106(7):642-646. doi: 10.1308/rcsann.2023.0089. Epub
2023 Dec 1. PMID: 38038059; PMCID: PMC11365734.
125: Hohri Y, Kawajiri H, Kanda K, Numata S, Kobayashi T, Nakai R, Yaku H. Side-
by-side deployment of gore excluder legs at a narrow terminal aorta for
endovascular aneurysm repair. J Artif Organs. 2024 Sep;27(3):238-246. doi:
10.1007/s10047-023-01406-y. Epub 2023 May 25. PMID: 37227546.
126: Musto L, Smith A, Pepper C, Bujkiewicz S, Bown M. Risk factor-targeted
abdominal aortic aneurysm screening: systematic review of risk prediction for
abdominal aortic aneurysm. Br J Surg. 2024 Aug 30;111(9):znae239. doi:
10.1093/bjs/znae239. PMID: 39287492; PMCID: PMC11406543.
127: Vats S, Sundquist K, Grundberg A, Sundquist J, Wang X, Zarrouk M, Gotts盲ter
A, Memon AA. Hemoglobin homeostasis in abdominal aortic aneurysm: diagnostic and
prognostic potential of hemoglobin/heme and scavenger molecules. BMC Cardiovasc
Disord. 2024 Aug 27;24(1):452. doi: 10.1186/s12872-024-04131-3. PMID: 39192217;
PMCID: PMC11350951.
128: Pham MHC, Sigvardsen PE, Fuchs A, K眉hl JT, Sillesen H, Afzal S,
Nordestgaard BG, K酶ber LV, Kofoed KF. Aortic aneurysms in a general population
cohort: prevalence and risk factors in men and women. Eur Heart J Cardiovasc
Imaging. 2024 Aug 26;25(9):1235-1243. doi: 10.1093/ehjci/jeae103. PMID:
38662458
129: Xantus G, Hegyi K, R茅kassy B, Moln谩r N, Torzsa P. A t眉netmentes hasiaorta-
aneurysma sz疟r艖vizsg谩lata az alapell谩t谩sban [Screening of abdominal aortic
aneurysm in primary care]. Orv Hetil. 2024 Aug 25;165(34):1332-1339. Hungarian.
doi: 10.1556/650.2024.33112. PMID: 39182218.
130: Renal function-adjusted contrast medium volume is a major risk factor in
the occurrence of acute kidney injury after endovascular aneurysm repair:
Erratum. Medicine (Baltimore). 2024 Aug 9;103(32):e39362. doi:
10.1097/MD.0000000000039362. Erratum for: doi: 10.1097/MD.0000000000025381.
PMID: 39121334; PMCID: PMC11315471.
131: Khalid U, Stoev HA, Yavorov B, Ansari A. The Expansion of Artificial
Intelligence in Modifying and Enhancing the Current Management of Abdominal
Aortic Aneurysms: A Literature Review. Cureus. 2024 Aug 7;16(8):e66398. doi:
10.7759/cureus.66398. PMID: 39247022; PMCID: PMC11379419.
132: Wang Z, Chen YE, Chang L. Unleashing PD-1: a duel of immunity in aortic
aneurysm formation. J Clin Invest. 2024 Aug 1;134(15):e182554. doi:
10.1172/JCI182554. PMID: 39087474; PMCID: PMC11290959.
133: Lai PMR, Akama-Garren E, Can A, Tirado SR, Castro VM, Dligach D, Finan S,
Gainer VS, Shadick NA, Savova G, Murphy SN, Cai T, Weiss ST, Du R. Family
history as the strongest predictor of aortic and peripheral aneurysms in
patients with intracranial aneurysms. J Clin Neurosci. 2024 Aug;126:128-134.
doi: 10.1016/j.jocn.2024.05.041. Epub 2024 Jun 12. PMID: 38870642; PMCID:
PMC11343447.
134: Eltorai AEM, McKinney SE, Rockenbach MABC, Karuppiah S, Bizzo BC, Andriole
KP. Primary care provider perspectives on the value of opportunistic CT
screening. Clin Imaging. 2024 Aug;112:110210. doi:
10.1016/j.clinimag.2024.110210. Epub 2024 Jun 1. PMID: 38850710.
135: Liang E, Wang SS. Patient-Friendly Summary of the ACR Appropriateness
Criteria庐: Screening for Abdominal Aortic Aneurysm. J Am Coll Radiol. 2024
Aug;21(8):e73. doi: 10.1016/j.jacr.2024.02.004. Epub 2024 Feb 17. PMID:
38369040
136: Dahl M, Andersen JW, Lindholt J, Krarup NT, Borregaard B, Uberg N, H酶gh A.
Prevalence of interarm blood pressure difference is notably higher in women; the
Viborg population-based screening program (VISP). BMC Public Health. 2024 Jul
12;24(1):1868. doi: 10.1186/s12889-024-19388-8. PMID: 38997668; PMCID:
PMC11245839.
137: Stacey BS, Cho JS, Lan茅elle D, Bashir M, Williams IM, Lewis MH, Bailey DM.
A prospective longitudinal study of risk factors for abdominal aortic aneurysm.
Physiol Rep. 2024 Jul;12(13):e16130. doi: 10.14814/phy2.16130. PMID: 38946069;
PMCID: PMC11214915.
138: Velazquez G, Freischlag JA. The gender divide in abdominal aortic aneurysm
management: A call for equitable screening practices. J Vasc Surg. 2024
Jul;80(1):114. doi: 10.1016/j.jvs.2024.03.016. PMID: 38906657.
139: Mouhanni S, Hassani AA, Lekehal M, Bounssir A, Bakkali T, Lekehal B.
Ruptured abdominal aortic aneurysm in psoriasis: A case report and review of
literature. Int J Surg Case Rep. 2024 Jul;120:109829. doi:
10.1016/j.ijscr.2024.109829. Epub 2024 May 29. PMID: 38870660; PMCID:
PMC11225200.
140: Luo L, Haas AM, Bell CF, Baylis RA, Adkar SS, Fu C, Angelov I, Giordano SH,
Klarin D, Leeper NJ, Nead KT. Cancer Incidence After Diagnosis of Abdominal
Aortic Aneurysm-Brief Report. Arterioscler Thromb Vasc Biol. 2024
Jul;44(7):1694-1701. doi: 10.1161/ATVBAHA.123.320543. Epub 2024 May 23. PMID:
38779853; PMCID: PMC11209781.
141: Zhao W, Li B, Hao J, Sun R, He P, Lv H, He M, Shen J, Han Y. Therapeutic
potential of natural products and underlying targets for the treatment of aortic
aneurysm. Pharmacol Ther. 2024 Jul;259:108652. doi:
10.1016/j.pharmthera.2024.108652. Epub 2024 Apr 22. PMID: 38657777.
142: Wanhainen A, Thorbj酶rnsen K, Persson SE, Mani K, Svensj枚 S. Editor's Choice
- Continued Declining Prevalence of Screening Detected Abdominal Aortic
Aneurysms in 65 Year Old Swedish Men. Eur J Vasc Endovasc Surg. 2024
Jul;68(1):131-132. doi: 10.1016/j.ejvs.2024.04.007. Epub 2024 Apr 15. PMID:
38631665
143: Kindon AJ, Benson RA. Aneurysm Screening: The Next Generation Demands
Couture, Not Pr锚t-脿-Porter. Eur J Vasc Endovasc Surg. 2024 Jul;68(1):16-17. doi:
10.1016/j.ejvs.2024.04.006. Epub 2024 Apr 16. PMID: 38626872.
144: DiLosa K, Brittenham G, Pozolo C, Hedayati N, Kwong M, Maximus S, Humphries
M. Evaluating growth patterns of abdominal aortic aneurysms among women. J Vasc
Surg. 2024 Jul;80(1):107-113. doi: 10.1016/j.jvs.2024.02.042. Epub 2024 Mar 12.
PMID: 38485071.
145: Koncar IB, Jovanovic A, Kostic O, Roganovic A, Jelicic D, Ducic S,
Davidovic LB. Screening Men and Women above the Age of 50 Years for Abdominal
Aortic Aneurysm: A Pilot Study in an Upper Middle Income Country. Eur J Vasc
Endovasc Surg. 2024 Jul;68(1):10-15. doi: 10.1016/j.ejvs.2024.03.003. Epub 2024
Mar 7. PMID: 38460757.
146: Leyba K, Hanif H, Millhuff AC, Quazi MA, Sohail AH, Clark RM, Sheikh AB,
Rana MA. Racial and sex disparities in inpatient outcomes of patients with
ruptured abdominal aortic aneurysms in the United States. J Vasc Surg. 2024
Jul;80(1):115-124.e5. doi: 10.1016/j.jvs.2024.02.029. Epub 2024 Feb 29. PMID:
38431061
147: L贸pez-T茅llez A, Ram铆rez Torres JM, P茅rez V谩zquez E, Babiano Fern谩ndez M脕,
L贸pez-Mart铆 H, Zapata Mart铆nez I, Trillo Fern谩ndez C, Fr铆as Vargas M, Dom铆nguez
Pinos MD, Peir贸 Morant JF, Gonz谩lez-Fajardo JA, Valdivielso Felices P; en
representaci贸n del Grupo de Trabajo de Vasculopat铆as de SEMERGEN. Ultrasound
screening for abdominal aortic aneurysm in primary care. Clin Investig
Arterioscler. 2024 Jul-Aug;36(4):218-226. English, Spanish. doi:
10.1016/j.arteri.2023.12.006. Epub 2024 Feb 12. PMID: 38350793.
148: Yamanaka K, Kawabata R, Hamaguchi M, Chomei S, Inoue T, Hasegawa S,
Tsujimoto T, Koda Y, Miyahara S, Takahashi H, Okada T, Yamaguchi M, Okada K.
Open Conversion with Explantation of Stent Grafts After Endovascular Aneurysm
Repair for Abdominal Aortic Aneurysm. Ann Vasc Surg. 2024 Jul;104:38-47. doi:
10.1016/j.avsg.2023.07.094. Epub 2023 Aug 2. PMID: 37536432.
149: Paajanen P, Karjalainen J, Jaroma M, Tarkiainen M, Manninen H, M盲kinen K,
K盲rkk盲inen J, Saari P. Friendly Neck Anatomy Does Not Prevent Neck-Related
Adverse Events After EVAR. Ann Vasc Surg. 2024 Jul;104:71-80. doi:
10.1016/j.avsg.2023.06.031. Epub 2023 Jul 15. PMID: 37454900.
150: Bae JY, Fallahi A, Miller W, Leon MB, Abraham TP, Bangalore S, Hsi DH. A
call to consider an aortic stenosis screening program. Trends Cardiovasc Med.
2024 Jul;34(5):297-301. doi: 10.1016/j.tcm.2023.04.003. Epub 2023 Apr 25. PMID:
37105278
151: Funamizu Y, Goto H, Oda A, Miki T, Saijo Y. Opportunistic Ultrasound
Screening for Abdominal Aortic Aneurysm. Ann Vasc Dis. 2024 Jun
25;17(2):157-163. doi: 10.3400/avd.oa.23-00110. Epub 2024 Apr 10. PMID:
38919325; PMCID: PMC11196171.
152: Song T, Zhao S, Luo S, Chen C, Liu X, Wu X, Sun Z, Cao J, Wang Z, Wang Y,
Yu B, Zhang Z, Du X, Li X, Han Z, Chen H, Chen F, Wang L, Wang H, Sun K, Han Y,
Xie L, Ji Y. SLC44A2 regulates vascular smooth muscle cell phenotypic switching
and aortic aneurysm. J Clin Invest. 2024 Jun 25;134(16):e173690. doi:
10.1172/JCI173690. PMID: 38916960; PMCID: PMC11324303.
153: Praca C, Sakalihasan N, Defraigne JO, Labropoulos N, Albert A, Seidel L,
Musumeci L. Endovascular Treatment of Abdominal Aortic Aneurysm: Impact of
Diabetes on Endoleaks and Reintervention. J Clin Med. 2024 Jun 17;13(12):3551.
doi: 10.3390/jcm13123551. PMID: 38930080; PMCID: PMC11204582.
154: Bartholomew K, Aye PS, Aitken C, Chambers E, Neville C, Maxwell A,
Sandiford P, Puloka A, Crengle S, Poppe K, Doughty RN, Hill A. Smoking data
quality of primary care practices in comparison with smoking data from the New
Zealand M膩ori and Pacific abdominal aortic aneurysm screening programme: an
observational study. BMC Public Health. 2024 Jun 5;24(1):1513. doi:
10.1186/s12889-024-19021-8. PMID: 38840063; PMCID: PMC11154981.
155: Ozawa H, Takahashi A, Bessho R, Hoshina K, Shukuzawa K, Ohki T. Saccular
and Fusiform Abdominal Aortic Aneurysms Treated With Endovascular Repair Differ
in Presentation and Treatment Threshold: Analyses Using a National Clinical
Database in Japan. J Am Heart Assoc. 2024 Jun 4;13(11):e032715. doi:
10.1161/JAHA.123.032715. Epub 2024 May 23. PMID: 38780177; PMCID: PMC11255613.
156: Zhao WX, Wu ZY, Zhao N, Diao YP, Lan Y, Li YJ. Novel Systemic Inflammatory
Markers Predict All-Cause Mortality in Patients Undergoing Endovascular
Abdominal Aortic Aneurysm Repair. Rev Cardiovasc Med. 2024 May 31;25(6):202.
doi: 10.31083/j.rcm2506202. PMID: 39076323; PMCID: PMC11270096.
157: Expert Panel on Vascular Imaging; Lee YJ, Aghayev A, Azene EM, Bhatti S,
Ewell JC, Hedgire SS, Kendi AT, Kim ESH, Kirsch DS, Nagpal P, Pillai AK, Ripley
B, Tannenbaum A, Thiessen MEW, Thomas R, Woolsey S, Steigner ML. ACR
Appropriateness Criteria庐 Screening for Abdominal Aortic Aneurysm. J Am Coll
Radiol. 2024 Jun;21(6S):S286-S291. doi: 10.1016/j.jacr.2024.02.027. PMID:
38823950
158: Shlimon K, Lindenberger M, De Basso R, Cinthio M, Bjarneg氓rd N. Increased
diameter and stiffness of elastic but not muscular arteries in men with
abdominal aortic aneurysm. J Appl Physiol (1985). 2024 Jun 1;136(6):1410-1417.
doi: 10.1152/japplphysiol.00875.2023. Epub 2024 Apr 25. PMID: 38660725; PMCID:
PMC11368529.
159: Gallitto E, Faggioli GL, Campana F, Feroldi FM, Cappiello A, Caputo S, Pini
R, Gargiulo M. Type II endoleaks after fenestrated/branched endografting for
juxtarenal and pararenal aortic aneurysms. J Vasc Surg. 2024
Jun;79(6):1295-1304.e2. doi: 10.1016/j.jvs.2024.01.197. Epub 2024 Jan 26. PMID:
38280685
160: Ko莽 U, Sezer EA, 脰zkaya YA, Yarbay Y, Be艧ler MS, Tayda艧 O, Yal莽谋n A,
Evrimler 艦, K谋z谋lo臒lu HA, Kesimal U, Atasoy D, Oru莽 M, Ertu臒rul M, Karaka艧 E,
Karademir F, Sebik NB, Topuz Y, Aktan ME, Sezer 脰, Ayd谋n 艦, Varl谋 S, Akdo臒an E,
脺lg眉 MM, Birinci 艦. Elevating healthcare through artificial intelligence:
analyzing the abdominal emergencies data set (TR_ABDOMEN_RAD_EMERGENCY) at
TEKNOFEST-2022. Eur Radiol. 2024 Jun;34(6):3588-3597. doi:
10.1007/s00330-023-10391-y. Epub 2023 Nov 10. PMID: 37947834.
161: Buksh MM, Nuzhath S, Heslop J, Moawad M. A systematic review and case
presentation: Giant abdominal aortic aneurysm. Vascular. 2024 Jun;32(3):521-532.
doi: 10.1177/17085381221140166. Epub 2023 Jan 4. PMID: 36598291.
162: Silva NP, Amin B, Dunne E, Hynes N, O'Halloran M, Elahi A. Implantable
Pressure-Sensing Devices for Monitoring Abdominal Aortic Aneurysms in Post-
Endovascular Aneurysm Repair. Sensors (Basel). 2024 May 30;24(11):3526. doi:
10.3390/s24113526. PMID: 38894317; PMCID: PMC11175030.
163: Li T, Li G, Wu Y, Yang C, Yang J, Sun L, Ma C. Development and validation
of a preoperative prediction model for all-cause mortality in patients following
abdominal aortic aneurysm repair. Chin Med J (Engl). 2024 May
20;137(10):1255-1257. doi: 10.1097/CM9.0000000000003069. Epub 2024 Mar 28. PMID:
38545695; PMCID: PMC11101220.
164: Kunow A, Freyer Martins Pereira J, Chenot JF. Extravertebral low back pain:
a scoping review. BMC Musculoskelet Disord. 2024 May 7;25(1):363. doi:
10.1186/s12891-024-07435-9. PMID: 38714994; PMCID: PMC11075250.
165: Kugo H, Moriyama T, Zaima N. Nicotine induces vasa vasorum stenosis in the
aortic wall. Biotech Histochem. 2024 May;99(4):197-203. doi:
10.1080/10520295.2024.2352724. Epub 2024 May 23. PMID: 38780082.
166: Ye SL, Xu TZ, Wang C, Han K, Jiang XD, Tang T, Song B, Du XL, Hu N, Li XQ.
Controlling the nutritional status score: a new tool for predicting
postoperative mortality in patients with infrarenal abdominal aortic aneurysm
treated with endovascular aneurysm repair. Front Nutr. 2024 May 1;11:1351797.
doi: 10.3389/fnut.2024.1351797. PMID: 38751736; PMCID: PMC11094745.
167: Wei Y, Jiang H, Li F, Chai C, Xu Y, Xing M, Deng W, Wang H, Zhu Y, Yang S,
Yu Y, Wang W, Wei Y, Guo Y, Tian J, Du J, Guo Z, Wang Y, Zhao Q. Extravascular
administration of IGF1R antagonists protects against aortic aneurysm in rodent
and porcine models. Sci Transl Med. 2024 May;16(745):eadh1763. doi:
10.1126/scitranslmed.adh1763. Epub 2024 May 1. PMID: 38691618.
168: de Mestral C. Is it time to expand screening criteria for abdominal aortic
aneurysms? J Vasc Surg. 2024 May;79(5):1068. doi: 10.1016/j.jvs.2024.01.001.
PMID: 38642969.
169: K枚rfer D, Kilian S, Grond-Ginsbach C, Hatzl J, Hakimi M, B枚ckler D, Erhart
P. Co-prevalence of arterial aneurysm location - a correlation analysis based on
a retrospective cross-sectional observational study. Vasa. 2024
May;53(3):204-210. doi: 10.1024/0301-1526/a001121. Epub 2024 Mar 28. PMID:
38546297
170: Khalil M, Woldesenbet S, Munir MM, Katayama E, Mehdi Khan MM, Altaf A,
Rashid Z, Endo Y, Dillhoff M, Tsai S, Pawlik TM. Surgical outcomes and
healthcare expenditures among patients with dementia undergoing major surgery.
World J Surg. 2024 May;48(5):1075-1083. doi: 10.1002/wjs.12106. Epub 2024 Mar 4.
PMID: 38436547.
171: Wanhainen A. Updated Screening Recommendations in the New ESVS 2024 AAA
Guidelines to Meet the Changing Epidemiology of the Disease. Eur J Vasc Endovasc
Surg. 2024 May;67(5):862-863. doi: 10.1016/j.ejvs.2024.01.064. Epub 2024 Jan 24.
PMID: 38272347.
172: Velikova Y, Simson W, Azampour MF, Paprottka P, Navab N. CACTUSS: Common
Anatomical CT-US Space for US examinations. Int J Comput Assist Radiol Surg.
2024 May;19(5):861-869. doi: 10.1007/s11548-024-03060-y. Epub 2024 Jan 25. PMID:
38270811; PMCID: PMC11098881.
173: Sterpetti AV, Di Marzo L, Bozzani A. A New Way to Look at Screening for
Aortic Aneurysms. Eur J Vasc Endovasc Surg. 2024 May;67(5):861-862. doi:
10.1016/j.ejvs.2023.08.070. Epub 2024 Jan 20. PMID: 38253172.
174: Mashhood A, Malik S, Yoon BC. Implicit screening of abdominal aortic
aneurysms among veterans using lumbar spine MRI. Curr Probl Diagn Radiol. 2024
May-Jun;53(3):372-376. doi: 10.1067/j.cpradiol.2024.01.022. Epub 2024 Jan 17.
PMID: 38246796.
175: Summers KL, Kerut EK, To F, Sheahan CM, Sheahan MG. Machine learning-based
prediction of abdominal aortic aneurysms for individualized patient care. J Vasc
Surg. 2024 May;79(5):1057-1067.e2. doi: 10.1016/j.jvs.2023.12.046. Epub 2024 Jan
5. PMID: 38185212.
176: Leone N, Bartolotti LAM, Capitain AN, Migliari M, Silingardi R, Czerny M,
Rylski B, Gennai S. Comparison of bare and nonbare stent grafts during thoracic
endovascular aneurysm repair of the aortic arch. J Vasc Surg. 2024
May;79(5):997-1004.e1. doi: 10.1016/j.jvs.2023.12.034. Epub 2023 Dec 22. PMID:
38142945
177: D'Oria M, Manoranjithan S, Scoville C, Vogel TR, Cheung S, Calvagna C,
Lepidi S, Bath J. Systematic review of risk factors and outcomes of post-
implantation syndrome following endovascular aortic repair. J Vasc Surg. 2024
May;79(5):1240-1250.e4. doi: 10.1016/j.jvs.2023.12.029. Epub 2023 Dec 18. PMID:
38122858
178: Kamboj M, Das A, Idris H, Singh A, Chaudhary SM, Mallipeddi MC. A Case
Study of Abdominal Aortic Aneurysm Detection and Critical Vascular Surgery.
Cureus. 2024 Apr 24;16(4):e58894. doi: 10.7759/cureus.58894. PMID: 38800210;
PMCID: PMC11116928.
179: Li T, Wu Y, Yang J, Jing J, Ma C, Sun L. N6-methyladenosine-associated
genetic variants in NECTIN2 and HPCAL1 are risk factors for abdominal aortic
aneurysm. iScience. 2024 Mar 4;27(4):109419. doi: 10.1016/j.isci.2024.109419.
PMID: 38510151; PMCID: PMC10952030.
180: Gu X, Yu Z, Qian T, Jin Y, Xu G, Li J, Gu J, Li M, Tao K. Transcriptomic
analysis identifies the shared diagnostic biomarkers and immune relationship
between Atherosclerosis and abdominal aortic aneurysm based on fatty acid
metabolism gene set. Front Mol Biosci. 2024 Apr 10;11:1365447. doi:
10.3389/fmolb.2024.1365447. PMID: 38660376; PMCID: PMC11040089.
181: Wu R, Sun F, Zhang W, Ren J, Liu GH. Targeting aging and age-related
diseases with vaccines. Nat Aging. 2024 Apr;4(4):464-482. doi:
10.1038/s43587-024-00597-0. Epub 2024 Apr 15. PMID: 38622408.
182: Salzler GG, Ryer EJ, Abdu RW, Lanyado A, Sagiv T, Choman EN, Tariq AA,
Urick J, Mitchell EG, Maff RM, DeLong G, Shriner SL, Elmore JR. Development and
validation of a machine-learning prediction model to improve abdominal aortic
aneurysm screening. J Vasc Surg. 2024 Apr;79(4):776-783. doi:
10.1016/j.jvs.2023.12.009. Epub 2024 Jan 17. PMID: 38242252.
183: Zhuang J, Yu X, Liu H, Li J, Tang P, Zhang Y, Deng H, Xiong X. Major
depressive disorder and aneurysm: A genetic study of association and causality.
J Affect Disord. 2024 Apr 1;350:435-441. doi: 10.1016/j.jad.2024.01.128. Epub
2024 Jan 17. PMID: 38237871.
184: Jia Y, Li Y, Yu J, Jiang W, Liu Y, Zeng R, Wan Z, Liao X, Li D, Zhao Q.
Association between metabolic dysfunction-associated fatty liver disease and
abdominal aortic aneurysm. Nutr Metab Cardiovasc Dis. 2024 Apr;34(4):953-962.
doi: 10.1016/j.numecd.2023.11.004. Epub 2023 Nov 20. PMID: 38161123.
185: Gutierrez RD, Smith EJT, Matthay ZA, Gasper WJ, Hiramoto JS, Conte MS,
Finlayson E, Walter LC, Iannuzzi JC. Risk factors and associated outcomes of
postoperative delirium after open abdominal aortic aneurysm repair. J Vasc Surg.
2024 Apr;79(4):793-800. doi: 10.1016/j.jvs.2023.11.040. Epub 2023 Nov 30. PMID:
38042511
186: Skovbo Kristensen JS, Krasniqi L, Obel LM, Kavaliunaite E, Liisberg M,
Lindholt JS. Exploring Drug Re-Purposing for Treatment of Abdominal Aortic
Aneurysms: a Systematic Review and Meta-analysis. Eur J Vasc Endovasc Surg. 2024
Apr;67(4):570-582. doi: 10.1016/j.ejvs.2023.11.037. Epub 2023 Nov 25. PMID:
38013062
187: Ullah N, Kiu Chou W, Vardanyan R, Arjomandi Rad A, Shah V, Torabi S, Avavde
D, Airapetyan AA, Zubarevich A, Weymann A, Ruhparwar A, Miller G, Malawana J.
Machine learning algorithms for the prognostication of abdominal aortic aneurysm
progression: a systematic review. Minerva Surg. 2024 Apr;79(2):219-227. doi:
10.23736/S2724-5691.23.10130-4. Epub 2023 Nov 21. PMID: 37987755.
188: Phair AS, Rogers SK, Ghosh J, Smith CJ, McCollum CN. Rapid Carotid
Screening by Duplex: A Prospective Single Centre Assessment. Vasc Endovascular
Surg. 2024 Apr;58(4):361-366. doi: 10.1177/15385744231216031. Epub 2023 Nov 13.
PMID: 37956988.
189: Esposito D, Onida S, Turner B, Rawashdeh M, Jenkins MP, Pulli R, Davies AH.
Systematic review and meta-analysis of outcomes after semi-conversion with graft
preservation for failed endovascular aneurysm repair. J Vasc Surg. 2024
Apr;79(4):973-981.e4. doi: 10.1016/j.jvs.2023.08.113. Epub 2023 Aug 22. PMID:
37619915
190: Luo X, Guo Q, Wang J, Li Y, Zhao J, Huang B, Chen X. The impact of
dyslipidemia on prognosis of patients after endovascular abdominal aortic
aneurysm repair. Front Cardiovasc Med. 2024 Mar 25;11:1341663. doi:
10.3389/fcvm.2024.1341663. PMID: 38590698; PMCID: PMC10999528.
191: Mart铆nez-Lozano A, Gutierrez R, Juan CG, Blanco-Angulo C, Garc铆a-Mart铆nez
H, Torregrosa G, Sabater-Navarro JM, 脕vila-Navarro E. Microwave Imaging System
Based on Signal Analysis in a Planar Environment for Detection of Abdominal
Aortic Aneurysms. Biosensors (Basel). 2024 Mar 18;14(3):149. doi:
10.3390/bios14030149. PMID: 38534256; PMCID: PMC10967978.
192: Ma H, Wang X, Liu Y, Li Y, Guo M. The impact of endovascular stents types
on perioperative outcomes of ruptured abdominal aortic aneurysms: a single-
center experience. Front Cardiovasc Med. 2024 Mar 13;11:1272389. doi:
10.3389/fcvm.2024.1272389. PMID: 38545342; PMCID: PMC10965618.
193: M酶ller A, Eldrup N, Wetterslev J, Hellemann D, Nielsen HB, Rostgaard K,
Hjalgrim H, Pedersen OB. Trends in Abdominal Aortic Aneurysm Repair Incidence,
Comorbidity, Treatment, and Mortality: A Danish Nationwide Cohort Study,
1996-2018. Clin Epidemiol. 2024 Mar 13;16:175-189. doi: 10.2147/CLEP.S427348.
PMID: 38505359; PMCID: PMC10949322.
194: Zhang F, Li K, Zhang W, Zhao Z, Chang F, Du J, Zhang X, Bao K, Zhang C, Shi
L, Liu Z, Dai X, Chen C, Wang DW, Xian Z, Jiang H, Ai D. Ganglioside GM3
Protects Against Abdominal Aortic Aneurysm by Suppressing Ferroptosis.
Circulation. 2024 Mar 12;149(11):843-859. doi:
10.1161/CIRCULATIONAHA.123.066110. Epub 2023 Nov 29. PMID: 38018467.
195: Kee R, Clifford K, Maloney J, Mangu A, Cain J, Memon S, Rahiri JL. A
retrospective cohort study of incidental abdominal aortic aneurysms on routine
abdominal computed tomography scans in Te Tair膩whiti (2018-2019). N Z Med J.
2024 Mar 8;137(1591):30-40. doi: 10.26635/6965.6365. PMID: 38452230.
196: Maltz A, Rashkovich S, Sarid A, Cohen Y, Landau T, Saifer E, Amorai Belkin
N, Alcalay T. The Framing Effect of Digital Textual Messages on Uptake Rates of
Medical Checkups: Field Study. JMIR Public Health Surveill. 2024 Mar
6;10:e45379. doi: 10.2196/45379. PMID: 38446543; PMCID: PMC10955408.
197: Piwowarczyk M, Rubinkiewicz M, Krzywo艅 J, Ko艂odziejski M, Krzy偶ewski RM,
Zbierska-Rubinkiewicz K. Low-profile versus standard-profile stent grafts in the
treatment of abdominal aortic aneurysm: a case-matched study. Wideochir Inne
Tech Maloinwazyjne. 2024 Mar;19(1):100-106. doi: 10.5114/wiitm.2024.136248. Epub
2024 Mar 11. PMID: 38974762; PMCID: PMC11223529.
198: Sandiford P, Poppe KK, Grey C, Doughty R, Chambers E, Kim KJ, Hill A,
Bartholomew K. The Prevalence and Management of Atrial Fibrillation in New
Zealand M膩ori Detected through an Abdominal Aortic Aneurysm Screening Program.
Heart Lung Circ. 2024 Mar;33(3):304-309. doi: 10.1016/j.hlc.2023.09.025. Epub
2024 Feb 6. PMID: 38326133.
199: Ueda R, Esaki J, Tsubota H, Honda M, Kudo M, Nakatsuma K, Kato M,
Okabayashi H. Impact of the Lumbar Arteries on Aneurysm Diameter and Type 2
Endoleak after Endovascular Aneurysm Repair. Ann Vasc Surg. 2024
Mar;100:138-147. doi: 10.1016/j.avsg.2023.10.013. Epub 2023 Dec 21. PMID:
38141967
200: Dare A, Chen SY. Adipsin in the pathogenesis of cardiovascular diseases.
Vascul Pharmacol. 2024 Mar;154:107270. doi: 10.1016/j.vph.2023.107270. Epub 2023
Dec 17. PMID: 38114042; PMCID: PMC10939892.
201: Movahed MR, Soltani Moghaddam A, Dodge M. Routine Abdominal Aortic
Examination During Echocardiographic Studies Detects Significant Numbers of
Abdominal Aortic Aneurysm and Should be a Part of Routine Echocardiographic
Examinations. Crit Pathw Cardiol. 2024 Mar 1;23(1):17-19. doi:
10.1097/HPC.0000000000000341. Epub 2023 Nov 9. PMID: 37944006.
202: Pyun AJ, Ding L, Hong YH, Magee GA, Tan TW, Paige JK, Weaver FA, Han SM.
Prospective assessment of dynamic changes in frailty and its impact on early
clinical outcomes following physician-modified fenestrated-branched endovascular
repair of complex abdominal and thoracoabdominal aortic aneurysms. J Vasc Surg.
2024 Mar;79(3):506-513.e1. doi: 10.1016/j.jvs.2023.10.052. Epub 2023 Nov 2.
PMID: 37923022.
203: Auen T, Linde E. An Autopsy Case of Abdominal Aortic Aneurysm in a
Pediatric Decedent With Tuberous Sclerosis Complex. Am J Forensic Med Pathol.
2024 Mar 1;45(1):72-76. doi: 10.1097/PAF.0000000000000860. Epub 2023 Aug 30.
PMID: 37486961.
204: Lee J, Oh PC, Jang AY, Ahn CM, Choi D, Ko YG, Kang WC. Long-Term Outcomes
of Endovascular Repair Within and Outside the Instructions for Use in Korean
Patients With Abdominal Aortic Aneurysm. J Endovasc Ther. 2024 Feb
27:15266028241232915. doi: 10.1177/15266028241232915. Epub ahead of print. PMID:
38414229
205: Wei B, Deng N, Guo H, Wei Y, Xu F, Luo S, You W, Chen J, Li W, Si X.
Trimethylamine N-oxide promotes abdominal aortic aneurysm by inducing vascular
inflammation and vascular smooth muscle cell phenotypic switching. Eur J
Pharmacol. 2024 Feb 15;965:176307. doi: 10.1016/j.ejphar.2023.176307. Epub 2023
Dec 29. PMID: 38160930.
206: Bae MI, Kim TH, Yoon HJ, Song SW, Min N, Lee J, Ham SY. Myocardial Injury
after Non-Cardiac Surgery in Patients Who Underwent Open Repair for Abdominal
Aortic Aneurysm: A Retrospective Study. J Clin Med. 2024 Feb 7;13(4):959. doi:
10.3390/jcm13040959. PMID: 38398272; PMCID: PMC10888606.
207: Vervoort D, Hirode G, Lindsay TF, Tam DY, Kapila V, de Mestral C. One-time
screening for abdominal aortic aneurysm in Ontario, Canada: a model-based cost-
utility analysis. CMAJ. 2024 Feb 4;196(4):E112-E120. doi: 10.1503/cmaj.230913.
PMID: 38316457; PMCID: PMC10843437.
208: Wanhainen A, Van Herzeele I, Bastos Goncalves F, Bellmunt Montoya S, Berard
X, Boyle JR, D'Oria M, Prendes CF, Karkos CD, Kazimierczak A, Koelemay MJW,
K枚lbel T, Mani K, Melissano G, Powell JT, Trimarchi S, Tsilimparis N; ESVS
Guidelines Committee; Antoniou GA, Bj枚rck M, Coscas R, Dias NV, Kolh P, Lepidi
S, Mees BME, Resch TA, Ricco JB, Tulamo R, Twine CP; Document Reviewers; Branzan
D, Cheng SWK, Dalman RL, Dick F, Golledge J, Haulon S, van Herwaarden JA, Ilic
NS, Jawien A, Mastracci TM, Oderich GS, Verzini F, Yeung KK. Editor's Choice --
European Society for Vascular Surgery (ESVS) 2024 Clinical Practice Guidelines
on the Management of Abdominal Aorto-Iliac Artery Aneurysms. Eur J Vasc Endovasc
Surg. 2024 Feb;67(2):192-331. doi: 10.1016/j.ejvs.2023.11.002. Epub 2024 Jan 23.
PMID: 38307694.
209: Bozzani A, Arici V, Di Marzo L, Sterpetti AV. New candidates for screening
of abdominal aortic aneurysm outside of current guidelines. J Vasc Surg. 2024
Feb;79(2):452-454. doi: 10.1016/j.jvs.2023.07.069. PMID: 38245188.
210: Chatterjee D, Shen TC, Mukherjee P, Lee S, Garrett JW, Zacharias N,
Pickhardt PJ, Summers RM. Automated detection of incidental abdominal aortic
aneurysms on computed tomography. Abdom Radiol (NY). 2024 Feb;49(2):642-650.
doi: 10.1007/s00261-023-04119-1. Epub 2023 Dec 13. PMID: 38091064.
211: Li Y, Jiao Y, Li W, He C, Zhang H, Zhang T. Management of Isolated
Abdominal Aortic Dissection: Indications and Strategies for Treatment. Ann Vasc
Surg. 2024 Feb;99:117-124. doi: 10.1016/j.avsg.2023.09.081. Epub 2023 Nov 14.
PMID: 37972727.
212: Duong W, Grigorian A, Yuen S, Nahmias J, Kabutey NK, Farzaneh C, Donayre C,
Fujitani RM. Increased Mortality in Octogenarians Undergoing Endovascular Aortic
Aneurysm Repair for Smaller Aneurysms Warrants Caution. Ann Vasc Surg. 2024
Feb;99:175-185. doi: 10.1016/j.avsg.2023.07.107. Epub 2023 Oct 10. PMID:
37827211
213: Withers TM, Greaves CJ, Bown MJ, Saratzis A. Improving cardiovascular
health in patients with an abdominal aortic aneurysm: development of the
cardiovascular risk reduction in patients with aneurysms (CRISP) behaviour
change intervention. Pilot Feasibility Stud. 2024 Jan 29;10(1):17. doi:
10.1186/s40814-024-01445-z. PMID: 38287363; PMCID: PMC10823620.
214: Du P, Hou Y, Su C, Gao J, Yang Y, Zhang J, Cui X, Tang J. The future for
the therapeutics of abdominal aortic aneurysm: engineered nanoparticles drug
delivery for abdominal aortic aneurysm. Front Bioeng Biotechnol. 2024 Jan
5;11:1324406. doi: 10.3389/fbioe.2023.1324406. PMID: 38249799; PMCID:
PMC10796665.
215: Fattahi N, Linn茅 A, Roy J, Stenman M, Svensj枚 S, Nilsson O, Hultgren R.
Prevalence of abdominal aortic aneurysm (AAA) in first-degree relatives:
detecting AAA in adult offspring of AAA patients. BJS Open. 2024 Jan
3;8(1):zrad163. doi: 10.1093/bjsopen/zrad163. PMID: 38195162; PMCID:
PMC10776345.
216: J酶rgensen T, Rotar O, Juhl CB, Linneberg A. What is the effectiveness of
systematic population-level screening programmes for reducing the burden of
cardiovascular diseases? [Internet]. 2nd ed. Copenhagen: WHO Regional Office for
Europe; 2024. PMID: 39133798.
217: Chupin AV, Abrosimov AV, Kharazov AF, Masalimov NR. Profilakticheskaya
revaskulyarizatsiya miokarda pered rezektsiei anevrizmy bryushnoi aorty u
kardiologicheski asimptomnykh bol'nykh: otdalennye rezul'taty [Preventive
myocardial revascularization prior to abdominal aortic repair in patients
without cardiac symptoms: long-term results]. Khirurgiia (Mosk). 2024;(5):58-64.
Russian. doi: 10.17116/hirurgia202405158. PMID: 38785240.
218: Bobadilla-Rosado LO, Anaya-Ayala JE, Santos-Chavez E, Barrag谩n-Galindo L,
Rivas-Redonda K, G贸mez-Seraf铆n X, Laparra-Escareno H, M茅ndez-Dom铆nguez N,
Hinojosa CA. Mortality and hospitalization trends for aortic aneurysms and
dissections in Mexico. Gac Med Mex. 2024;160(1):96-103. English. doi:
10.24875/GMM.M24000861. PMID: 38753543.
219: Bruhn PJ, Jessen ML, Eiberg J, Ghulam Q. Hypoxia inducible factor 1-alpha
in the pathogenesis of abdominal aortic aneurysms in聽vivo: A narrative review.
JVS Vasc Sci. 2023 Dec 26;5:100189. doi: 10.1016/j.jvssci.2023.100189. PMID:
38379781; PMCID: PMC10877407.
220: Prendes CF, Gouveia E Melo R, Caldeira D, D'Oria M, Tsilimparis N, Koelemay
M, Van Herzeele I, Wanhainen A. Editor's Choice - Systematic Review and Meta-
Analysis of Contemporary Abdominal Aortic Aneurysm Growth Rates. Eur J Vasc
Endovasc Surg. 2024 Jan;67(1):132-145. doi: 10.1016/j.ejvs.2023.09.039. Epub
2023 Sep 28. PMID: 37777049.
221: Ristow I, Riedel C, Lenz A, Well L, Adam G, Panuccio G, K枚lbel T, Bannas P.
Current Imaging Strategies in Patients with Abdominal Aortic Aneurysms. Rofo.
2024 Jan;196(1):52-61. English. doi: 10.1055/a-2119-6448. Epub 2023 Sep 12.
PMID: 37699431.
222: Krittanawong C, Escobar J, Virk HUH, Alam M, Skeik N, Campia U, Henke PK,
Sharma S. Carotid and Renal Vascular Disease. Curr Probl Cardiol. 2024 Jan;49(1
Pt B):102056. doi: 10.1016/j.cpcardiol.2023.102056. Epub 2023 Sep 2. PMID:
37661042
223: Wu VS, Caputo FJ, Quatromoni JG, Kirksey L, Lyden SP, Rowse JW. Association
between socioeconomic deprivation and presentation with a ruptured abdominal
aortic aneurysm. J Vasc Surg. 2024 Jan;79(1):44-54. doi:
10.1016/j.jvs.2023.08.127. Epub 2023 Aug 30. PMID: 37657685.
224: Javidan A, Benipal H, Vi L, Li A, Lee Y, Feridooni T, Alaichi J, Naji F.
Assessing the robustness of positive vascular surgery randomized controlled
trials using their fragility index. J Vasc Surg. 2024 Jan;79(1):148-158.e3. doi:
10.1016/j.jvs.2023.05.051. Epub 2023 Jun 12. PMID: 37315910.
225: Kumar B, Tanwar S, Ganta S, Saxena K, Patel K, Asha K. INVESTIGATING THE
EFFECT OF NICOTINE FROM CIGARETTES ON THE GROWTH OF ABDOMINAL AORTIC ANEURYSMS:
REVIEW. Georgian Med News. 2023 Dec;(345):183-188. PMID: 38325321.
226: De Freitas S, Falls G, Weis T, Bakhshi K, Korepta LM, Bechara CF, Erben Y,
Arya S, Fatima J. Comprehensive framework of factors accounting for worse aortic
aneurysm outcomes in females: A scoping review. Semin Vasc Surg. 2023
Dec;36(4):508-516. doi: 10.1053/j.semvascsurg.2023.10.007. Epub 2023 Oct 29.
PMID: 38030325.
227: He H, Zeng B, Wu X, Hou J, Wang Y, Wang Y, Lin Y, Wu P, Zheng C, Yin H,
Wang N. Higher matrix stiffness promotes VSMC senescence by affecting
mitochondria-ER contact sites and mitochondria/ER dysfunction. FASEB J. 2023
Dec;37(12):e23318. doi: 10.1096/fj.202301198RR. PMID: 37997545.
228: Ho VT, Cabot JH, George EL, Garcia-Toca M, Chen JH, Asch SM, Lee JT.
Expansion of Abdominal Aortic Aneurysm Screening and Ultrasound Utilization and
Diagnosis. JAMA Surg. 2023 Dec 1;158(12):1349-1351. doi:
10.1001/jamasurg.2023.4662. PMID: 37851462; PMCID: PMC10585488.
229: Fatemi S, Acosta S, Zarrouk M, Nilsson PM, Gotts盲ter A. A population-based
study on hyperinsulinaemia and arterial stiffness in men with and without
abdominal aortic aneurysm. Cardiovasc Endocrinol Metab. 2023 Sep 18;12(4):e0290.
doi: 10.1097/XCE.0000000000000290. PMID: 37731907; PMCID: PMC10508446.
230: Weinrebe W, Kreppenhofer S, Dietrich CF. Geriatrischer Ultraschall :
Prospektive Evaluation der Sonographie als erweitertes Screening bei
akutgeriatrischen Patienten [Geriatric ultrasound : Prospective evaluation of
ultrasound as extended screening in acute geriatric patients]. Z Gerontol
Geriatr. 2023 Dec;56(8):647-652. German. doi: 10.1007/s00391-022-02144-1. Epub
2022 Dec 7. Erratum in: Z Gerontol Geriatr. 2023 Dec;56(8):653. doi:
10.1007/s00391-022-02157-w. PMID: 36478131.
231: Hultgren R. The role of sex hormones in abdominal aortic aneurysms: a
topical review. Ann Cardiothorac Surg. 2023 Nov 27;12(6):536-548. doi:
10.21037/acs-2023-adw-17. Epub 2023 Aug 17. PMID: 38090339; PMCID: PMC10711405.
232: Braspenning J, Verstraten A, Dirven M, Hesselink G, Schoon Y. Preoperatieve
geriatrische screening in zorgpad 鈥楢AA鈥?[Preoperative geriatric screening in
care path 'AAA']. Ned Tijdschr Geneeskd. 2023 Nov 23;167:D7627. Dutch. PMID:
38175563
233: Mori K, Okuma H, Nakamura S, Uchinuma H, Kaga S, Nakajima H, Ogawa Y,
Tsuchiya K. Melanocortin-4 receptor in macrophages attenuated angiotensin II-
induced abdominal aortic aneurysm in mice. Sci Rep. 2023 Nov 13;13(1):19768.
doi: 10.1038/s41598-023-46831-4. PMID: 37957201; PMCID: PMC10643430.
234: Lin W, Luo S, Li W, Liu J, Zhou T, Yang F, Zhou D, Liu Y, Huang W, Feng Y,
Luo J. Association between the non-HDL-cholesterol to HDL- cholesterol ratio and
abdominal aortic aneurysm from a Chinese screening program. Lipids Health Dis.
2023 Nov 6;22(1):187. doi: 10.1186/s12944-023-01939-4. PMID: 37932803; PMCID:
PMC10626699.
235: Flaherty DJ, Haque A. Incidental Cardiovascular Abnormalities in the
Abdominal Aortic Aneurysm (AAA) Surveillance Population During the AAA Get Fit
Trial: A Case Series and Review of the Literature. Cureus. 2023 Nov
4;15(11):e48271. doi: 10.7759/cureus.48271. PMID: 38054161; PMCID: PMC10695669.
236: Endo T, Miyahara K, Shirasu T, Mochizuki Y, Taniguchi R, Takayama T,
Hoshina K. Risk Factors for Incisional Hernia After Open Abdominal Aortic
Aneurysm Repair. In Vivo. 2023 Nov-Dec;37(6):2803-2807. doi:
10.21873/invivo.13393. PMID: 37905664; PMCID: PMC10621461.
237: DeCarlo C, Mohebali J, Dua A, Conrad MF, Mohapatra A. Preoperative Anemia
Is Associated With Postoperative Renal Failure After Elective Open Aortic
Repair. J Surg Res. 2023 Nov;291:187-194. doi: 10.1016/j.jss.2023.05.033. Epub
2023 Jul 11. PMID: 37442045.
238: Writing Committee Members; Isselbacher EM, Preventza O, Hamilton Black J
3rd, Augoustides JG, Beck AW, Bolen MA, Braverman AC, Bray BE, Brown-Zimmerman
MM, Chen EP, Collins TJ, DeAnda A Jr, Fanola CL, Girardi LN, Hicks CW, Hui DS,
Schuyler Jones W, Kalahasti V, Kim KM, Milewicz DM, Oderich GS, Ogbechie L,
Promes SB, Ross EG, Schermerhorn ML, Singleton Times S, Tseng EE, Wang GJ, Woo
YJ; Peer Review Committee Members; Faxon DP, Upchurch GR Jr, Aday AW, Azizzadeh
A, Boisen M, Hawkins B, Kramer CM, Luc JGY, MacGillivray TE, Malaisrie SC,
Osteen K, Patel HJ, Patel PJ, Popescu WM, Rodriguez E, Sorber R, Tsao PS, Santos
Volgman A; AHA/ACC Joint Committee Members; Beckman JA, Otto CM, O'Gara PT,
Armbruster A, Birtcher KK, de las Fuentes L, Deswal A, Dixon DL, Gorenek B,
Haynes N, Hernandez AF, Joglar JA, Jones WS, Mark D, Mukherjee D, Palaniappan L,
Piano MR, Rab T, Spatz ES, Tamis-Holland JE, Woo YJ. 2022 ACC/AHA guideline for
the diagnosis and management of aortic disease: A report of the American Heart
Association/American College of Cardiology Joint Committee on Clinical Practice
Guidelines. J Thorac Cardiovasc Surg. 2023 Nov;166(5):e182-e331. doi:
10.1016/j.jtcvs.2023.04.023. Epub 2023 Jun 28. PMID: 37389507; PMCID:
PMC10784847.
239: Ulsaker H, Lam M, Herje ML, Seternes A, Manstad-Hulaas F. A Retrospective
Evaluation of Intra-Prosthetic Thrombus Formation After Endovascular Aortic
Repair in Cook Zenith Alpha and Medtronic Endurant II Patients. Eur J Vasc
Endovasc Surg. 2023 Nov;66(5):644-651. doi: 10.1016/j.ejvs.2023.05.043. Epub
2023 Jun 5. PMID: 37286099.
240: Leone N, Broda MA, Eiberg JP, Resch TA. Systematic Review and Meta-Analysis
of the Incidence of Rupture, Repair, and Death of Small and Large Abdominal
Aortic Aneurysms under Surveillance. J Clin Med. 2023 Oct 29;12(21):6837. doi:
10.3390/jcm12216837. PMID: 37959301; PMCID: PMC10648148.
241: Kargul M, Sk贸rka P, Gutowski P, Kazimierczak A, Wiernicki I, Rynio P.
Beyond Diameter: Enhancing Abdominal Aortic Aneurysm Surveillance with
Volumetric Assessments after Endovascular Aneurysm Repair (EVAR). J Clin Med.
2023 Oct 25;12(21):6733. doi: 10.3390/jcm12216733. PMID: 37959199; PMCID:
PMC10648027.
242: Nugroho NT, Herten M, Torsello GF, Osada N, Marchiori E, Sielker S,
Torsello GB. Association of Genetic Polymorphisms with Abdominal Aortic Aneurysm
in the Processes of Apoptosis, Inflammation, and Cholesterol Metabolism.
Medicina (Kaunas). 2023 Oct 17;59(10):1844. doi: 10.3390/medicina59101844. PMID:
37893562; PMCID: PMC10608078.
243: Spinella G, Fantazzini A, Finotello A, Vincenzi E, Boschetti GA, Brutti F,
Magliocco M, Pane B, Basso C, Conti M. Artificial Intelligence Application to
Screen Abdominal Aortic Aneurysm Using Computed tomography Angiography. J Digit
Imaging. 2023 Oct;36(5):2125-2137. doi: 10.1007/s10278-023-00866-1. Epub 2023
Jul 5. PMID: 37407843; PMCID: PMC10501994.
244: Oude Wolcherink MJ, Behr CM, Pouwels XGLV, Doggen CJM, Koffijberg H. Health
Economic Research Assessing the Value of Early Detection of Cardiovascular
Disease: A Systematic Review. Pharmacoeconomics. 2023 Oct;41(10):1183-1203. doi:
10.1007/s40273-023-01287-2. Epub 2023 Jun 16. PMID: 37328633; PMCID:
PMC10492754.
245: Nana P, Spanos K, Behrendt CA, Dakis K, Brotis A, Kouvelos G, Giannoukas A,
Kolbel T. Thirty-day mortality in females after elective and urgent abdominal
aortic aneurysm repair. J Cardiovasc Surg (Torino). 2023 Oct;64(5):495-503. doi:
10.23736/S0021-9509.23.12615-2. Epub 2023 May 10. PMID: 37162239.
246: Gallitto E, Faggioli G, Vacirca A, Lodato M, Cappiello A, Logiacco A,
Feroldi F, Pini R, Gargiulo M. Superior mesenteric artery-related outcomes in
fenestrated/branched endografting for complex aortic aneurysms. Front Cardiovasc
Med. 2023 Sep 13;10:1252533. doi: 10.3389/fcvm.2023.1252533. PMID: 37771670;
PMCID: PMC10526822.
247: Adiarto S, Nurachman LA, Dewangga R, Indriani S, Taofan T, Alkatiri AA,
Firman D, Santoso A. Predicting multi-vascular diseases in patients with
coronary artery disease. F1000Res. 2023 Sep 12;12:750. doi:
10.12688/f1000research.134648.2. PMID: 37744767; PMCID: PMC10517298.
248: Hartrich M, Eilbert W. An Approach to Point-Of-Care Ultrasound Evaluation
of the Abdominal Aorta. J Vis Exp. 2023 Sep 8;(199). doi: 10.3791/65487. PMID:
37747215
249: Epple J, Lingwal N, Schmitz-Rixen T, B枚ckler D, Grundmann RT; DIGG gGmbH.
The Treatment of Patients With an Unruptured Abdominal Aortic Aneurysm and a
Concomitant Malignancy. Dtsch Arztebl Int. 2023 Sep 4;120(35-36):589-594. doi:
10.3238/arztebl.m2023.0157. PMID: 37427993; PMCID: PMC10552633.
250: Kosmas CE, Bousvarou MD, Papakonstantinou EJ, Tsamoulis D, Koulopoulos A,
Echavarria Uceta R, Guzman E, Rallidis LS. Novel Pharmacological Therapies for
the Management of Hyperlipoproteinemia(a). Int J Mol Sci. 2023 Sep
3;24(17):13622. doi: 10.3390/ijms241713622. PMID: 37686428; PMCID: PMC10487774.
251: Broeren M, Langenski枚ld M, Pettersson ME. Psychosocial consequences after
screening of abdominal aortic aneurysm among 65 year old men. J Vasc Nurs. 2023
Sep;41(3):95-102. doi: 10.1016/j.jvn.2023.05.004. Epub 2023 May 23. PMID:
37684096
252: Jain N, Akbari AR, Alam B, Rehman H, Youssef S. The importance of screening
history on outcomes following ruptured abdominal aortic aneurysm repair. J Vasc
Surg. 2023 Sep;78(3):839. doi: 10.1016/j.jvs.2023.03.036. PMID: 37599036.
253: Jones M, Faris P, Moore R. Mortality and risk factors for ruptured
abdominal aortic aneurysm after repair endovascular (rARE). J Vasc Surg Cases
Innov Tech. 2023 Mar 28;9(3):101165. doi: 10.1016/j.jvscit.2023.101165. PMID:
37388669; PMCID: PMC10300393.
254: Grandi A, Bertoglio L, Lepidi S, K枚lbel T, Mani K, Budtz-Lilly J, DeMartino
R, Scali S, Hanna L, Troisi N, Calvagna C, D'Oria M. Risk Prediction Models for
Peri-Operative Mortality in Patients Undergoing Major Vascular Surgery with
Particular Focus on Ruptured Abdominal Aortic Aneurysms: A Scoping Review. J
Clin Med. 2023 Aug 24;12(17):5505. doi: 10.3390/jcm12175505. PMID: 37685573;
PMCID: PMC10488165.
255: Wolosker N, Louzada ACS, Portela FSO, Silva MFAD, Schettino GPP, Corr锚a LH,
Junior EA, Teivelis MP. Proposed public policies to improve outcomes in vascular
surgery: an experts' forum. Einstein (Sao Paulo). 2023 Aug 14;21:eAE0241. doi:
10.31744/einstein_journal/2023AE0241. PMID: 37585883; PMCID: PMC10421605.
256: Liu S, Long C, Hong Y, Gu X, Weng R, Zhong Z. Prevalence of risk factors
associated with rupture of abdominal aortic aneurysm (AAA): a single center
retrospective study. PeerJ. 2023 Aug 4;11:e15752. doi: 10.7717/peerj.15752.
PMID: 37554333; PMCID: PMC10405793.
257: Jagos J, Schwarz D, Polzer S, Bursa J. Effect of aortic bifurcation
geometry on pressure and peak wall stress in abdominal aorta: Fluid-structure
interaction study. Med Eng Phys. 2023 Aug;118:104014. doi:
10.1016/j.medengphy.2023.104014. Epub 2023 Jun 26. PMID: 37536835.
258: De Freitas S, D'Ambrosio N, Fatima J. Infrarenal Abdominal Aortic Aneurysm.
Surg Clin North Am. 2023 Aug;103(4):595-614. doi: 10.1016/j.suc.2023.05.001.
Epub 2023 Jun 9. PMID: 37455027.
259: Chiew K, Roy IN, Budge J, D'Abate F, Holt P, Loftus IM. The Fate of
Patients Opportunistically Screened for Abdominal Aortic Aneurysms During
Echocardiogram or Arterial Duplex Scans. Eur J Vasc Endovasc Surg. 2023
Aug;66(2):188-193. doi: 10.1016/j.ejvs.2023.05.042. Epub 2023 Jun 7. PMID:
37295603
260: Boitano LT, Fan EY, Crawford AS, Tanious A, Jones D, Simons JP, Schanzer A.
Symptomatic peripheral artery disease increases risk of perioperative mortality
following open abdominal aortic aneurysm repair. J Vasc Surg. 2023
Aug;78(2):370-377. doi: 10.1016/j.jvs.2023.04.024. Epub 2023 Apr 22. PMID:
37088442
261: Bahi M, Taumoepeau L, Khashram M. Driving with an Abdominal Aortic Aneurysm
- Time to Rethink the Guidelines! Eur J Vasc Endovasc Surg. 2023
Aug;66(2):288-289. doi: 10.1016/j.ejvs.2023.04.017. Epub 2023 Apr 21. PMID:
37087066
262: Patil A, Conley M, Paulson C, Pompoco C, Wallace R, Swiston C, Ritch R,
Curtin K, Wirostko B. Abdominal aortic aneurysm and exfoliation syndrome: A
literature review comparing single site findings. Acta Ophthalmol. 2023
Aug;101(5):478-484. doi: 10.1111/aos.15307. Epub 2022 Dec 8. PMID: 36482872.
263: Li Y, Zhang H, Sun Z, Zheng J, Xu S, Xu L, Sun L, Li Y. Decrease in
Haemoglobin in Association with Aneurysm Volume Loss after Endovascular Repair
of Abdominal Aortic Aneurysm. Rev Cardiovasc Med. 2023 Jul 17;24(7):207. doi:
10.31083/j.rcm2407207. PMID: 39077022; PMCID: PMC11266469.
264: Mansoor SM, Rabben T, Hisdal J, J酶rgensen JJ. Eleven-Year Outcomes of a
Screening Project for Abdominal Aortic Aneurysm (AAA) in 65-Year-Old Men. Vasc
Health Risk Manag. 2023 Jul 17;19:459-467. doi: 10.2147/VHRM.S412954. PMID:
37485231; PMCID: PMC10361273.
265: Martelli E, Enea I, Zamboni M, Federici M, Bracale UM, Sangiorgi G,
Martelli AR, Messina T, Settembrini AM. Focus on the Most Common
Paucisymptomatic Vasculopathic Population, from Diagnosis to Secondary
Prevention of Complications. Diagnostics (Basel). 2023 Jul 13;13(14):2356. doi:
10.3390/diagnostics13142356. PMID: 37510100; PMCID: PMC10377859.
266: Gennai S, Andreoli F, Leone N, Bartolotti LAM, Maleti G, Silingardi R.
Incidence, Long Term Clinical Outcomes, and Risk Factor Analysis of Type III
Endoleaks Following Endovascular Repair of Abdominal Aortic Aneurysm. Eur J Vasc
Endovasc Surg. 2023 Jul;66(1):38-48. doi: 10.1016/j.ejvs.2023.03.018. Epub 2023
Mar 22. PMID: 36963748.
267: Dahl M, Lindholt J, S酶gaard R, Refsgaard J, Svenstrup D, Moeslund NJ,
Bredsgaard M, H酶gh A. Relevance of the Viborg Population Based Screening
Programme (VISP) for Cardiovascular Conditions Among 67 Year Olds: Attendance
Rate, Prevalence, and Proportion of Initiated Cardiovascular Medicines
Stratified By Sex. Eur J Vasc Endovasc Surg. 2023 Jul;66(1):119-129. doi:
10.1016/j.ejvs.2023.03.014. Epub 2023 Mar 16. PMID: 36931553.
268: Tasopoulou KM, Argiriou C, Tsaroucha AK, Georgiadis GS. Circulating miRNAs
as Biomarkers for Diagnosis, Surveillance, and Postoperative Follow-Up of
Abdominal Aortic Aneurysms. Ann Vasc Surg. 2023 Jul;93:387-404. doi:
10.1016/j.avsg.2023.02.029. Epub 2023 Mar 13. PMID: 36921794.
269: Patel N, Dalmia VK, Carnevale M, Lipsitz E, Indes J. Identification and
characterization of new candidates for abdominal aortic aneurysm screening in
patients outside of current accepted guidelines. J Vasc Surg. 2023
Jul;78(1):89-95.e2. doi: 10.1016/j.jvs.2023.02.017. Epub 2023 Mar 7. PMID:
36893948
270: Nishibe T, Kano M, Matsumoto R, Ogino H, Koizumi J, Dardik A. Prognostic
Value of Nutritional Markers for Long-Term Mortality in Patients Undergoing
Endovascular Aortic Repair. Ann Vasc Dis. 2023 Jun 25;16(2):124-130. doi:
10.3400/avd.oa.22-00118. PMID: 37359098; PMCID: PMC10288122.
271: Lee SA, Jeong SJ, Gwon JG, Han Y, Cho YP, Kwon TW. Clinical outcomes of
<i>in situ</i> graft reconstruction in treating infected abdominal aortic stent
grafts following endovascular aortic aneurysm repair: a single-center
experience. Ann Surg Treat Res. 2023 Jun;104(6):339-347. doi:
10.4174/astr.2023.104.6.339. Epub 2023 Jun 7. PMID: 37337602; PMCID:
PMC10277176.
272: Loschi D, Santoro A, Rinaldi E, Melissano G. Renal perfusion in complex
abdominal aortic aneurysm open repair: a scoping review. Int Angiol. 2023
Jun;42(3):223-228. doi: 10.23736/S0392-9590.23.05021-6. PMID: 37222507.
273: Kano M, Nishibe T, Matsumoto R, Fujiyoshi T, Toya N, Dardik A, Ogino H.
Significance of perioperative intrasac pressure in sac shrinkage after
endovascular abdominal aneurysm repair. Int Angiol. 2023 Jun;42(3):201-208. doi:
10.23736/S0392-9590.23.05004-6. Epub 2023 Apr 17. PMID: 37067390.
274: Ho VT, Tran K, George EL, Asch SM, Chen JH, Dalman RL, Lee JT. Most
privately insured patients do not receive federally recommended abdominal aortic
aneurysm screening. J Vasc Surg. 2023 Jun;77(6):1669-1673.e1. doi:
10.1016/j.jvs.2023.01.202. Epub 2023 Feb 11. PMID: 36781115; PMCID: PMC12009181.
275: Kim W, Slipak SH, Webber A, Ata A, Canete JJ, Chismark AD, Valerian BT,
Darling RC, Lee EC. Detection of Ischemic Colitis on Routine Lower Endoscopy and
Its Implications After Repair of Ruptured Abdominal Aortic Aneurysm. Am Surg.
2023 Jun;89(6):2505-2512. doi: 10.1177/00031348221101520. Epub 2022 May 16.
PMID: 35574985.
276: Weng Y, Lu D, Tang L, Bao Y, Chen X, Junhai Z. Association between gene
polymorphism of inflammatory factors, thrombogenic factors, and stress-related
proteins and abdominal aortic aneurysm: A meta-analysis and systematic review.
Vascular. 2023 Jun;31(3):417-432. doi: 10.1177/17085381221077502. Epub 2022 Mar
14. PMID: 35287513.
277: Hofmann AG, Shoumariyeh T, Domenig C, Skrabal F, Kovarik JJ. Abdominal
Aortic Aneurysm Detection in Bioelectrical Impedance Cardiovascular Screenings-A
Pilot Study. J Clin Med. 2023 May 28;12(11):3726. doi: 10.3390/jcm12113726.
PMID: 37297921; PMCID: PMC10253797.
278: Li T, Jing J, Sun L, Gong Y, Yang J, Ma C, Yuan Y. The SNP rs4591246 in
pri-miR-1-3p is associated with abdominal aortic aneurysm risk by regulating
cell phenotypic transformation via the miR-1-3p/TLR4 axis. Int Immunopharmacol.
2023 May;118:110016. doi: 10.1016/j.intimp.2023.110016. Epub 2023 Mar 15. PMID:
36931173
279: Chen AJ, Yeh SL, Ulloa JG, Gelabert HA, Rigberg DA, de Virgilio CM,
O'Connell JB. Frailty Among Veterans Undergoing Abdominal Aortic Aneurysm
Repair. Ann Vasc Surg. 2023 May;92:18-23. doi: 10.1016/j.avsg.2023.01.007. Epub
2023 Jan 21. PMID: 36690250.
280: Gen茅 Mola A, Casasa A, Puig Reixach T, de La Figuera M, Jimenez MJ, Fit茅
Matamoros J, Roman Escudero J, Bellmunt Montoya S. Normal Infrarenal Aortic
Diameter in Men and Women in a Mediterranean Area. Ann Vasc Surg. 2023
May;92:163-171. doi: 10.1016/j.avsg.2022.12.087. Epub 2023 Jan 11. PMID:
36639098
281: Marcos Garc铆a L, Baquero Sancho L, Paredes Mari帽as E, Nieto Fern谩ndez L,
Romero Monta帽a L, Clar脿 Velasco A. Influence of Operative Time in the Results of
Elective Endovascular Repair of Abdominal Aortic Aneurysms. Ann Vasc Surg. 2023
May;92:195-200. doi: 10.1016/j.avsg.2022.12.077. Epub 2022 Dec 23. PMID:
36566912
282: Lu C, Gordon AC, Murphy P, Sicely L, Aiono S. Use of radiological
information system data in Clinical Portal database to screen for missed
abdominal aortic aneurysms. Ann R Coll Surg Engl. 2023 May;105(5):422-427. doi:
10.1308/rcsann.2022.0115. Epub 2022 Oct 14. PMID: 36239932; PMCID: PMC10149271.
283: Bachrati PZ, La Torre G, Chowdhury MM, Healy SJ, Singh AA, Boyle JR. A
State-of-the-Art Review of Intra-Operative Imaging Modalities Used to Quality
Assure Endovascular Aneurysm Repair. J Clin Med. 2023 Apr 28;12(9):3167. doi:
10.3390/jcm12093167. PMID: 37176608; PMCID: PMC10179131.
284: Ye SL, Xiang GY, Liu Z, Li WD, Tang T, Qian AM, Li XQ, Sun LL. The
controlling nutritional status score predicts postoperative mortality in
patients with ruptured abdominal aortic aneurysm: a retrospective study. Front
Cardiovasc Med. 2023 Apr 27;10:1129255. doi: 10.3389/fcvm.2023.1129255. PMID:
37180787; PMCID: PMC10172476.
285: Vats S, Sundquist K, Li Y, Wang X, Hong MG, Sundquist J, Zarrouk M,
Gotts盲ter A, Memon AA. Characterization of the Mitochondrial Genetic Landscape
in Abdominal Aortic Aneurysm. J Am Heart Assoc. 2023 Apr 18;12(8):e029248. doi:
10.1161/JAHA.122.029248. Epub 2023 Apr 7. PMID: 37026541; PMCID: PMC10227273.
286: Loban M, Gratama JWC, Klemm PL, Van Leeuwen RB, Vriesema H, Bienfait HP.
High prevalence of abdominal aortic aneurysm in older men with cerebrovascular
disease: Evaluation of a local screening program. Front Neurol. 2023 Apr
11;14:1131322. doi: 10.3389/fneur.2023.1131322. PMID: 37114227; PMCID:
PMC10126298.
287: Passek K, Ronellenfitsch U, Meisenbacher K, Peters A, B枚ckler D. Ergebnisse
eines monozentrischen Gef盲脽screeningprogramms in Deutschland [Results of
a聽single center vascular screening program in Germany]. Chirurgie (Heidelb).
2023 Apr;94(4):342-348. German. doi: 10.1007/s00104-023-01821-0. Epub 2023 Feb
20. PMID: 36808496; PMCID: PMC10042912.
288: Behrendt CA, Thomalla G, Rimmele DL, Petersen EL, Twerenbold R, Debus ES,
K枚lbel T, Blankenberg S, Schmidt-Lauber C, Peters F, Zyriax BC. Editor's Choice
- Prevalence of Peripheral Arterial Disease, Abdominal Aortic Aneurysm, and Risk
Factors in the Hamburg City Health Study: A聽Cross Sectional Analysis. Eur J Vasc
Endovasc Surg. 2023 Apr;65(4):590-598. doi: 10.1016/j.ejvs.2023.01.002. Epub
2023 Jan 9. PMID: 36634745.
289: Kristensen JSS, Obel LM, Dahl M, H酶gh A, Lindholt JS. Gender-specific
Predicted Normal Aortic Size聽and Its Consequences of the Population-Based
Prevalence of Abdominal Aortic Aneurysms. Ann Vasc Surg. 2023 Apr;91:127-134.
doi: 10.1016/j.avsg.2022.11.025. Epub 2022 Dec 20. PMID: 36563844.
290: Thorbj酶rnsen K, Svensj枚 S, Mani K, Wanhainen A. Morphological factors
associated with progression of subaneurysmal aortas. Br J Surg. 2023 Mar
30;110(4):489-497. doi: 10.1093/bjs/znad030. PMID: 36869822; PMCID: PMC10364530.
291: Vait臈nas G, Mosenko V, Ra膷yt臈 A, Medelis K, Skreb奴nas A, Baltr奴nas T.
Abdominal Aortic Aneurysm Diameter versus Volume: A Systematic Review.
Biomedicines. 2023 Mar 17;11(3):941. doi: 10.3390/biomedicines11030941. PMID:
36979920; PMCID: PMC10046268.
292: Larsen KL, Kavaliunaite E, Rasmussen LM, Hallas J, Diederichsen A,
Steffensen FH, Busk M, Frost L, Urbonaviciene G, Lambrechtsen J, Egstrup K,
Lindholt JS. The association between diabetes and abdominal aortic aneurysms in
men: results of two Danish screening studies, a systematic review, and a meta-
analysis of population-based screening studies. BMC Cardiovasc Disord. 2023 Mar
16;23(1):139. doi: 10.1186/s12872-023-03160-8. PMID: 36927295; PMCID:
PMC10022183.
293: Lee M, Pichert MD, Tran AT, Farooq A, Heyligers JM, de Vries JPM, Spertus
JA, Guzman RJ, Thomas M, Mena-Hurtado CI, Smolderen KG. Real-world abdominal
aorta aneurysm screening patterns among patients with new or worsening of
symptomatic peripheral artery disease. Int J Cardiol. 2023 Mar 15;375:94-97.
doi: 10.1016/j.ijcard.2022.12.042. Epub 2022 Dec 25. PMID: 36577485; PMCID:
PMC10371801.
294: Wang JM, Liu QP, Gong C, Zhang ML, Gao P, Tang X, Hu YH. [Application of
discrete event simulation model in analysis on cost-effectiveness of
epidemiology screening]. Zhonghua Liu Xing Bing Xue Za Zhi. 2023 Mar
10;44(3):463-469. Chinese. doi: 10.3760/cma.j.cn112338-20220725-00659. PMID:
36942343
295: McDougall G, Jessula S, Cote CL, Cooper M, Lee M, Smith M, Casey P, Herman
C. Effect of socioeconomic status on patients undergoing elective abdominal
aortic aneurysm repair in a publicly funded health care system. Can J Surg. 2023
Mar 7;66(2):E114-E122. doi: 10.1503/cjs.015321. PMID: 36882205; PMCID:
PMC9998101.
296: Jabbarli R, Darkwah Oppong M, Chihi M, Dinger TF, Said M, Rodemerk J,
Dammann P, Schmidt B, Deuschl C, Guberina N, Wrede KH, Sure U. Regular
medication as a risk factor for intracranial aneurysms: A comparative case-
control study. Eur Stroke J. 2023 Mar;8(1):251-258. doi:
10.1177/23969873221129080. Epub 2022 Oct 7. PMID: 37021158; PMCID: PMC10069188.
297: Jo EA, Seong S, Ahn S, Mo H, Jung IM, Kim HK, Ko H, Han A, Min S, Min SK.
Validation of I71.3 code for ruptured abdominal aortic aneurysm in Korea:
misplaced diagnosis in claims data. Ann Surg Treat Res. 2023 Mar;104(3):170-175.
doi: 10.4174/astr.2023.104.3.170. Epub 2023 Feb 28. PMID: 36910559; PMCID:
PMC9998958.
298: Huang Y, Li C, Shi D, Wang H, Shang X, Wang W, Zhang X, Zhang X, Hu Y, Tang
S, Liu S, Luo S, Zhao K, Mordi IR, Doney ASF, Yang X, Yu H, Li X, He M.
Integrating oculomics with genomics reveals imaging biomarkers for preventive
and personalized prediction of arterial aneurysms. EPMA J. 2023 Feb
13;14(1):73-86. doi: 10.1007/s13167-023-00315-7. PMID: 36866161; PMCID:
PMC9971392.
299: Tomee SM, Bulder RMA, Meijer CA, van Berkum I, Hinnen JW, Schoones JW,
Golledge J, Bastiaannet E, Matsumura JS, Hamming JF, Hultgren R, Lindeman JH.
Excess Mortality for Abdominal Aortic Aneurysms and the Potential of Strict
Implementation of Cardiovascular Risk Management: A Multifaceted Study
Integrating Meta-Analysis, National Registry, and PHAST and TEDY Trial Data. Eur
J Vasc Endovasc Surg. 2023 Mar;65(3):348-357. doi: 10.1016/j.ejvs.2022.11.019.
Epub 2022 Nov 29. PMID: 36460276.
300: Boitano LT, DeVivo G, Robichaud DI, Okuhn S, Steppacher RC, Simons JP,
Aiello FA, Jones D, Judelson D, Nguyen T, Sorensen C, Schanzer A. Successful
implementation of a nurse-navigator-run program using natural language
processing identifying patients with an abdominal aortic aneurysm. J Vasc Surg.
2023 Mar;77(3):922-929. doi: 10.1016/j.jvs.2022.10.034. Epub 2022 Oct 31. PMID:
36328142
301: H酶gh A, Lindholt JS, S酶gaard R, Refsgaard J, Svenstrup D, Moeslund NJ,
Bredsgaard M, Dahl M. Protocol for a cohort study to evaluate the effectiveness
and cost-effectiveness of general population screening for cardiovascular
disease: the Viborg Screening Programme (VISP). BMJ Open. 2023 Feb
28;13(2):e063335. doi: 10.1136/bmjopen-2022-063335. PMID: 36854592; PMCID:
PMC9980325.
302: Lopez JL, Ramirez JL, Phu TA, Duong P, Bouchareychas L, Kuhrau CR, Lin PY,
Eckalbar WL, Barczak AJ, Rudolph JD, Maliskova L, Conte MS, Vartanian SM, Raffai
RL, Oskowitz AZ. Patients with abdominal aortic aneurysms have reduced levels of
microRNA 122-5p in circulating exosomes. PLoS One. 2023 Feb 14;18(2):e0281371.
doi: 10.1371/journal.pone.0281371. PMID: 36787323; PMCID: PMC9928131.
303: Li T, Yang C, Yang J, Jing J, Ma C. Elevated triglyceride-glucose index
predicts mortality following endovascular abdominal aortic aneurysm repair.
Front Nutr. 2023 Feb 13;10:1116425. doi: 10.3389/fnut.2023.1116425. PMID:
36860689; PMCID: PMC9968955.
304: Anto艅 B, Nazarewski S, Ma艂yszko J. Kidney Function, Male Gender, and
Aneurysm Diameter Are Predictors of Acute Kidney Injury in Patients with
Abdominal Aortic Aneurysms Treated Endovascularly. Toxins (Basel). 2023 Feb
4;15(2):130. doi: 10.3390/toxins15020130. PMID: 36828444; PMCID: PMC9966909.
305: Hornby-Foster I. Abdominal aortic aneurysm growth rates in patients
undergoing local ultrasound surveillance. Ultrasound. 2023 Feb;31(1):23-32. doi:
10.1177/1742271X221093751. Epub 2022 Jun 1. PMID: 36794114; PMCID: PMC9923150.
306: Starck J, Lundgren F, P盲rsson H, Gotts盲ter A, Holst J. Abdominal aortic
aneurysm growth rates are not correlated to body surface area in screened men.
Int Angiol. 2023 Feb;42(1):65-72. doi: 10.23736/S0392-9590.22.04938-0. Epub 2023
Jan 31. PMID: 36719348.
307: Spanos K, Nana P, Roussas N, Batzalexis K, Karathanos C, Baros C,
Giannoukas AD. Outcomes of a pilot abdominal aortic aneurysm screening program
in a population of Central Greece. Int Angiol. 2023 Feb;42(1):59-64. doi:
10.23736/S0392-9590.22.04962-8. Epub 2022 Dec 12. PMID: 36507795.
308: V盲盲r盲m盲ki S, Viitala H, Laukontaus S, Uurto I, Bj枚rkman P, Tulamo R, Aho P,
Laine M, Suominen V, Venermo M. Routine Inferior Mesenteric Artery Embolisation
is Unnecessary Before Endovascular Aneurysm Repair. Eur J Vasc Endovasc Surg.
2023 Feb;65(2):264-270. doi: 10.1016/j.ejvs.2022.11.009. Epub 2022 Nov 9. PMID:
36334900
309: Taneva GT, Mirgolbabaee H, Groot Jebbink E, Reijnen MMPJ, Donas KP.
Systematic Review of the Current In Vitro Experience of the Endovascular
Treatment of Juxtarenal Abdominal Aortic Aneurysms by Fenestrated and Parallel
Endografting. J Endovasc Ther. 2023 Feb;30(1):8-17. doi:
10.1177/15266028221075242. Epub 2022 Feb 3. PMID: 35114834.
310: Li T, Jiang B, Wu Y, Yang J, Ma C, Yuan Y. Association of Genetic
Polymorphisms and Serum Levels of miR-1-3p with Postoperative Mortality
following Abdominal Aortic Aneurysm Repair. J Clin Med. 2023 Jan 26;12(3):946.
doi: 10.3390/jcm12030946. PMID: 36769594; PMCID: PMC9917931.
311: 脜str枚m Malm I, De Basso R, Blomstrand P. No differences in FBN1 genotype
between men with and without abdominal aortic aneurysm. BMC Cardiovasc Disord.
2023 Jan 20;23(1):36. doi: 10.1186/s12872-023-03068-3. PMID: 36670346; PMCID:
PMC9854173.
312: Paraskevas KI, Spence JD, Mikhailidis DP, Antignani PL, Gloviczki P,
Eckstein HH, Spinelli F, Stilo F, Saba L, Poredos P, Dardik A, Liapis CD,
Mansilha A, Faggioli G, Pini R, Jezovnik MK, Sultan S, Musia艂ek P, Goudot G,
Lavenson GS Jr, Jawien A, Blinc A, Myrcha P, Fernandes E Fernandes J, Geroulakos
G, Kakkos SK, Knoflach M, Proczka RM, Capoccia L, Rundek T, Svetlikov AS,
Silvestrini M, Ricco JB, Davies AH, Di Lazzaro V, Suri JS, Lanza G, Fraedrich G,
Zeebregts CJ, Nicolaides AN. Why do guidelines recommend screening for abdominal
aortic aneurysms, but not for asymptomatic carotid stenosis? A plea for a
randomized controlled trial. Int J Cardiol. 2023 Jan 15;371:406-412. doi:
10.1016/j.ijcard.2022.09.045. Epub 2022 Sep 24. PMID: 36162523.
313: Kim H, Cho S, Sakalihasan N, Hultgren R, Joh JH. Prevalence and Risk
Factors of Abdominal Aortic Aneurysms Detected with Ultrasound in Korea and
Belgium. J Clin Med. 2023 Jan 6;12(2):484. doi: 10.3390/jcm12020484. PMID:
36675413; PMCID: PMC9861924.
314: Jing J, Chang M, Jiang S, Wang T, Sun Q, Yang J, Ma C, Li T. Clinical value
of serum miR-1-3p as a potential circulating biomarker for abdominal aortic
aneurysm. Ann Med. 2023;55(2):2260395. doi: 10.1080/07853890.2023.2260395. Epub
2023 Sep 26. PMID: 37751480; PMCID: PMC10524769.
315: Bozzani A, Arici V, Ticozzelli G, Franciscone M, Ragni F, Sterpetti AV. The
negative effects of reduced attention to standard guidelines for screening and
surgery of abdominal aortic aneurysms during the coronavirus disease 2019
pandemic. J Vasc Surg. 2023 Jan;77(1):309. doi: 10.1016/j.jvs.2022.08.039. PMID:
36549792; PMCID: PMC9763092.
316: Hellwege JN, Dorn C, Irvin MR, Limdi NA, Cimino J, Beasley TM, Tsao PS,
Damrauer SM, Roden DM, Velez Edwards DR, Wei WQ, Edwards TL. Predictive models
for abdominal aortic aneurysms using polygenic scores and PheWAS-derived risk
factors. Pac Symp Biocomput. 2023;28:425-436. PMID: 36540997; PMCID: PMC9782709.
317: Chen H, Su T, Wang Q, Zheng Z, Li H, Li J. Comparison of thrombosis risk in
an abdominal aortic dissection aneurysm with a double false lumen using
computational fluid dynamic simulation method. Technol Health Care.
2023;31(3):1003-1015. doi: 10.3233/THC-220481. PMID: 36442166.
318: Su谩rez Gonz谩lez L脕, Lozano Mart铆nez-Luengas I, Montoya Calzada N,
Fern谩ndez-Samos Guti茅rrez R, Vallina-Victorero V谩zquez MJ. Preoperative
predictive factors for type II endoleak: Trying to define high-risk patients.
Asian J Surg. 2023 Jan;46(1):187-191. doi: 10.1016/j.asjsur.2022.03.022. Epub
2022 Mar 19. PMID: 35317967.
319: Ogami T, Zimmermann E, Zhu RC, Zhao Y, Ning Y, Kurlansky P, Stevens JS,
Avgerinos DV, Patel VI, Takayama H. Proximal aortic repair in dialysis patients:
A national database analysis. J Thorac Cardiovasc Surg. 2023
Jan;165(1):31-39.e5. doi: 10.1016/j.jtcvs.2021.02.086. Epub 2021 Feb 27. PMID:
33812684
320: Accarino G, Giordano AN, Falcone M, Celano A, Vassallo MG, Fornino G,
Bracale UM, Vecchione C, Galasso G. Abdominal Aortic Aneurysm: Natural History,
Pathophysiology and Translational Perspectives. Transl Med UniSa. 2022 Dec
27;24(2):30-40. doi: 10.37825/2239-9747.1037. PMID: 37476203; PMCID:
PMC10354862.
321: Kodenko MR, Vasilev YA, Vladzymyrskyy AV, Omelyanskaya OV, Leonov DV,
Blokhin IA, Novik VP, Kulberg NS, Samorodov AV, Mokienko OA, Reshetnikov RV.
Diagnostic Accuracy of AI for Opportunistic Screening of Abdominal Aortic
Aneurysm in CT: A Systematic Review and Narrative Synthesis. Diagnostics
(Basel). 2022 Dec 16;12(12):3197. doi: 10.3390/diagnostics12123197. PMID:
36553204; PMCID: PMC9777560.
322: Writing Committee Members; Isselbacher EM, Preventza O, Hamilton Black Iii
J, Augoustides JG, Beck AW, Bolen MA, Braverman AC, Bray BE, Brown-Zimmerman MM,
Chen EP, Collins TJ, DeAnda A Jr, Fanola CL, Girardi LN, Hicks CW, Hui DS, Jones
WS, Kalahasti V, Kim KM, Milewicz DM, Oderich GS, Ogbechie L, Promes SB, Ross
EG, Schermerhorn ML, Times SS, Tseng EE, Wang GJ, Woo YJ. 2022 ACC/AHA Guideline
for the Diagnosis and Management of Aortic聽Disease: A Report of the American
Heart Association/American College of Cardiology Joint Committee on Clinical
Practice Guidelines. J Am Coll Cardiol. 2022 Dec 13;80(24):e223-e393. doi:
10.1016/j.jacc.2022.08.004. Epub 2022 Nov 2. PMID: 36334952; PMCID: PMC9860464.
323: Isselbacher EM, Preventza O, Hamilton Black J 3rd, Augoustides JG, Beck AW,
Bolen MA, Braverman AC, Bray BE, Brown-Zimmerman MM, Chen EP, Collins TJ, DeAnda
A Jr, Fanola CL, Girardi LN, Hicks CW, Hui DS, Schuyler Jones W, Kalahasti V,
Kim KM, Milewicz DM, Oderich GS, Ogbechie L, Promes SB, Gyang Ross E,
Schermerhorn ML, Singleton Times S, Tseng EE, Wang GJ, Woo YJ; Peer Review
Committee Members. 2022 ACC/AHA Guideline for the Diagnosis and Management of
Aortic Disease: A Report of the American Heart Association/American College of
Cardiology Joint Committee on Clinical Practice Guidelines. Circulation. 2022
Dec 13;146(24):e334-e482. doi: 10.1161/CIR.0000000000001106. Epub 2022 Nov 2.
PMID: 36322642; PMCID: PMC9876736.
324: Hultgren R, Fattahi N, Nilsson O, Svensj枚 S, Roy J, Linne A. Evaluating
feasibility of using national registries for identification, invitation, and
ultrasound examination of persons with hereditary risk for aneurysm disease-
detecting abdominal aortic aneurysms in first degree relatives (adult offspring)
to AAA patients (DAAAD). Pilot Feasibility Stud. 2022 Dec 12;8(1):252. doi:
10.1186/s40814-022-01196-9. PMID: 36503690; PMCID: PMC9742022.
325: Xiang Y, Liu Y, Zhao J, Huang B, Wu Z, Chen X. Use of angiotensin-
converting enzyme inhibitors or angiotensin receptor blockers increases the risk
of postoperative acute kidney injury after elective endovascular abdominal
aortic aneurysm repair. Chin Med J (Engl). 2022 Dec 5;135(23):2836-2842. doi:
10.1097/CM9.0000000000002352. PMID: 36728509; PMCID: PMC9944338.
326: Olmstead C, Wakabayashi AT, Freeman TR, Cejic SS. Abdominal aortic aneurysm
screening in an academic family practice: Short-term impact of guideline
changes. Can Fam Physician. 2022 Dec;68(12):899-904. doi: 10.46747/cfp.6812899.
PMID: 36515055; PMCID: PMC9796976.
327: Katz AE, Yang ML, Levin MG, Tcheandjieu C, Mathis M, Hunker K, Blackburn S,
Eliason JL, Coleman DM, Fendrikova-Mahlay N, Gornik HL, Karmakar M, Hill H, Xu
C, Zawistowski M, Brummett CM, Zoellner S, Zhou X, O'Donnell CJ, Douglas JA,
Assimes TL, Tsao PS; VA Million Veteran Program; Li JZ, Damrauer SM, Stanley JC,
Ganesh SK. Fibromuscular Dysplasia and Abdominal Aortic Aneurysms Are Dimorphic
Sex-Specific Diseases With Shared Complex Genetic Architecture. Circ Genom
Precis Med. 2022 Dec;15(6):e003496. doi: 10.1161/CIRCGEN.121.003496. Epub 2022
Nov 14. PMID: 36374587; PMCID: PMC9772208.
328: Calgi MP, McNeil JS. Abdominal Aortic Aneurysms (Etiology, Epidemiology,
and Natural History). Anesthesiol Clin. 2022 Dec;40(4):657-669. doi:
10.1016/j.anclin.2022.08.010. Epub 2022 Sep 28. PMID: 36328621.
329: Cockburn A, Watson A, Mountain D, Lawrie SM. Evaluation of physical health
in an in-patient psychiatric rehabilitation setting. J Psychiatr Res. 2022
Dec;156:324-329. doi: 10.1016/j.jpsychires.2022.10.024. Epub 2022 Oct 8. PMID:
36323135
330: Norton EL, Orelaru F, Ahmad RA, Clemence J, Wu X, Kim KM, Fukuhara S, Patel
HJ, Yang B. Hypothermic circulatory arrest versus aortic clamping in thoracic
and thoracoabdominal aortic aneurysm repair. J Card Surg. 2022
Dec;37(12):4351-4358. doi: 10.1111/jocs.17054. Epub 2022 Nov 2. PMID: 36321695;
PMCID: PMC9812898.
331: Park EM, Yoneoka GM, Yoon HC. Harnessing the Electronic Medical Record to
Improve the Utilization of Ultrasound Screening for Abdominal Aortic Aneurysms.
J Am Coll Radiol. 2022 Dec;19(12):1338-1342. doi: 10.1016/j.jacr.2022.09.031.
Epub 2022 Oct 20. PMID: 36273502.
332: Watson EL, Patel B, Katsogridakis E, Pepper CJ, Messeder SJ, Saratzis A,
Zubair M, Nicholls JK, Chung E, Bown MJ. Selecting Portable Ankle/Toe Brachial
Pressure Index Systems for a Peripheral Arterial Disease Population Screening
Programme: a Systematic Review, Clinical Evaluation Exercise, and Consensus
Process. Eur J Vasc Endovasc Surg. 2022 Dec;64(6):693-702. doi:
10.1016/j.ejvs.2022.08.008. Epub 2022 Aug 13. PMID: 35970334.
333: Wen W, Mufty H, Katsargyris A, Maleux G, Daenens K, Houthoofd S, Fourneau
I, Verhoeven E. The influence of narrow aortic bifurcation on limb graft
patency: a two-center retrospective study. J Cardiovasc Surg (Torino). 2022
Dec;63(6):708-715. doi: 10.23736/S0021-9509.22.12007-0. Epub 2022 Aug 1. PMID:
35913034
334: Gennai S, Leone N, Maria Bartolotti LA, Covic T, Lauricella A, Andreoli F,
Saitta G, Silingardi R. Endoleak outcomes with different stent-graft generations
in a 25-years thoracic endovascular aortic repair experience. Vascular. 2022
Dec;30(6):1069-1079. doi: 10.1177/17085381211051486. Epub 2021 Dec 31. PMID:
34971330
335: Halabi Z, Osman M, Hoteit R. Primary care physicians' awareness and
perceptions on adherence to primary cardiovascular disease prevention guidelines
in Lebanon: A cross-sectional study. Chronic Illn. 2022 Dec;18(4):719-728. doi:
10.1177/1742395320983879. Epub 2020 Dec 29. PMID: 33375844.
336: Chou EL, Pettinger M, Haring B, Allison MA, Mell MW, Hlatky MA, Wactawski-
Wende J, Wild RA, Shadyab AH, Wallace RB, Snetselaar LG, Madsen TE, Eagleton MJ,
Conrad MF, Liu S. Association of Premature Menopause With Risk of Abdominal
Aortic Aneurysm in the Women's Health Initiative. Ann Surg. 2022 Dec
1;276(6):e1008-e1016. doi: 10.1097/SLA.0000000000004581. Epub 2020 Nov 4. PMID:
33156064
337: Ling X, Jie W, Qin X, Zhang S, Shi K, Li T, Guo J. Gut microbiome sheds
light on the development and treatment of abdominal aortic aneurysm. Front
Cardiovasc Med. 2022 Nov 25;9:1063683. doi: 10.3389/fcvm.2022.1063683. PMID:
36505348; PMCID: PMC9732037.
338: Goodney PP, Wang G. Improving Screening for Aortic Aneurysm With Data
Science. JAMA. 2022 Nov 15;328(19):1906-1907. doi: 10.1001/jama.2022.9164. PMID:
36378223
339: Jun KW, Yoo JH, Ko KJ, Cho HJ, Kim MH, Han KD, Hwang JK. Chronic kidney
disease as a risk factor for abdominal aortic aneurysm: a nationwide population-
based study. Ann Surg Treat Res. 2022 Nov;103(5):297-305. doi:
10.4174/astr.2022.103.5.297. Epub 2022 Nov 1. PMID: 36452308; PMCID: PMC9678667.
340: Sachdev-Ost U. Gaps in aneurysm screening. J Vasc Surg. 2022
Nov;76(5):1227-1228. doi: 10.1016/j.jvs.2022.07.173. PMID: 36273840.
341: Requejo-Garc铆a L, Mart铆nez-L贸pez R, Plana-Andani E, Medina-Badenes P,
Hern谩ndiz-Mart铆nez A, Torres-Blanco A, Miralles-Hern谩ndez M. Extrathoracic
Aneurysms in Marfan Syndrome: A Systematic Review of the Literature. Ann Vasc
Surg. 2022 Nov;87:548-559. doi: 10.1016/j.avsg.2022.08.005. Epub 2022 Aug 24.
PMID: 36029951.
342: Ito E, Ohki T, Nakagawa H, Toya N. The masseter muscle thickness is a
predictive marker for postoperative pneumonia after endovascular aneurysm
repair. Surg Today. 2022 Nov;52(11):1591-1598. doi: 10.1007/s00595-022-02506-7.
Epub 2022 May 5. PMID: 35511358.
343: Li SR, Reitz KM, Kennedy J, Gabriel L, Phillips AR, Shireman PK, Eslami MH,
Tzeng E. Epidemiology of age-, sex-, and race-specific hospitalizations for
abdominal aortic aneurysms highlights gaps in current screening recommendations.
J Vasc Surg. 2022 Nov;76(5):1216-1226.e4. doi: 10.1016/j.jvs.2022.02.058. Epub
2022 Mar 9. PMID: 35278654; PMCID: PMC9458770.
344: He B, Zhan Y, Cai C, Yu D, Wei Q, Quan L, Huang D, Liu Y, Li Z, Liu L, Pan
X. Common molecular mechanism and immune infiltration patterns of thoracic and
abdominal aortic aneurysms. Front Immunol. 2022 Oct 21;13:1030976. doi:
10.3389/fimmu.2022.1030976. PMID: 36341412; PMCID: PMC9633949.
345: Borgbjerg J, Christensen HS, Al-Mashhadi R, B酶gsted M, Fr酶kj忙r JB, Medrud
L, Larsen NE, Lindholt JS. Ultra-low-dose non-contrast CT and CT angiography can
be used interchangeably for assessing maximal abdominal aortic diameter. Acta
Radiol Open. 2022 Oct 12;11(10):20584601221132461. doi:
10.1177/20584601221132461. PMID: 36246457; PMCID: PMC9561642.
346: Chaput O, Solt D, Sukavaneshvar S, Fenouil N, Burg BR, Pouletty P, Haulon
S, Fabre D. In-vitro Assessments of Clot Elicitation by Thrombogenic Fibers vs.
Embolization Coils. ASAIO J. 2022 Oct 1;68(10):1256-1262. doi:
10.1097/MAT.0000000000001645. Epub 2022 Jan 19. PMID: 36194096.
347: Nishibe T, Dardik A, Maekawa K, Kano M, Akiyama S, Nukaga S, Koizumi J,
Ogino H. The Presence of Simple Renal Cysts Is Associated With Increased
Arterial Stiffness in Patients With Abdominal Aortic Aneurysm. Angiology. 2022
Oct;73(9):863-868. doi: 10.1177/00033197221087781. Epub 2022 Apr 25. PMID:
35466709
348: Phillips AR, Andraska EA, Reitz KM, Habib S, Martinez-Meehan D, Dai Y,
Johnson AE, Liang NL. Association between neighborhood deprivation and
presenting with a ruptured abdominal aortic aneurysm before screening age. J
Vasc Surg. 2022 Oct;76(4):932-941.e2. doi: 10.1016/j.jvs.2022.03.009. Epub 2022
Mar 18. PMID: 35314299; PMCID: PMC9482667.
349: Liu H, Chen Z, Tang C, Fan H, Mai X, Cai J, Qiao T. High-density thrombus
and maximum transverse diameter on multi-spiral computed tomography angiography
combine to predict abdominal aortic aneurysm rupture. Front Cardiovasc Med. 2022
Sep 30;9:951264. doi: 10.3389/fcvm.2022.951264. PMID: 36247433; PMCID:
PMC9561396.
350: Sparks A, Oplinger S, Maynes E, Meshida K, Leighton MX, Wind G, Granite G.
Chronic Atherothrombosis in a Sub-Massive Infrarenal Abdominal Aortic Aneurysm
in a 91-Year-Old White Male Donor. Diagnostics (Basel). 2022 Sep 20;12(10):2270.
doi: 10.3390/diagnostics12102270. PMID: 36291960; PMCID: PMC9600675.
351: Sarafidis P, Martens S, Saratzis A, Kadian-Dodov D, Murray PT, Shanahan CM,
Hamdan AD, Engelman DT, Teichgr盲ber U, Herzog CA, Cheung M, Jadoul M,
Winkelmayer WC, Reinecke H, Johansen K; for Conference Participants. Diseases of
the Aorta and Kidney Disease: conclusions from a Kidney Disease: Improving
Global Outcomes (KDIGO) Controversies Conference. Cardiovasc Res. 2022 Sep
20;118(12):2582-2595. doi: 10.1093/cvr/cvab287. PMID: 34469520; PMCID:
PMC9491875.
352: Javidan AP, Li A, Lee MH, Forbes TL, Naji F. A Systematic Review and
Bibliometric Analysis of Applications of Artificial Intelligence and Machine
Learning in Vascular Surgery. Ann Vasc Surg. 2022 Sep;85:395-405. doi:
10.1016/j.avsg.2022.03.019. Epub 2022 Mar 24. PMID: 35339595.
353: Hahl T, Protto S, J盲rvenp盲盲 V, Uurto I, V盲盲r盲m盲ki S, Suominen V. Long-term
outcomes of endovascular aneurysm repair according to instructions for use
adherence status. J Vasc Surg. 2022 Sep;76(3):699-706.e2. doi:
10.1016/j.jvs.2022.03.010. Epub 2022 Mar 18. PMID: 35314298.
354: Fenelli C, Gargiulo M, Prendes CF, Faggioli G, Stavroulakis K, Gallitto E,
Stana J, Spath P, Rantner B, Tsilimparis N. Effect of iliac tortuosity on
outcomes after iliac branch procedures. J Vasc Surg. 2022 Sep;76(3):714-723.e1.
doi: 10.1016/j.jvs.2022.01.142. Epub 2022 Feb 25. PMID: 35227802.
355: Radonji膰 T, Popovi膰 M, Zdravkovi膰 M, Jovanovi膰 I, Popadi膰 V, Crnokrak B,
Kla拧nja S, Mandi膰 O, Duki膰 M, Brankovi膰 M. Point-of-Care Abdominal
Ultrasonography (POCUS) on the Way to the Right and Rapid Diagnosis. Diagnostics
(Basel). 2022 Aug 24;12(9):2052. doi: 10.3390/diagnostics12092052. PMID:
36140454; PMCID: PMC9497677.
356: Wu Q, Jiang D, Lv X, Zhang J, Huang R, Qiu Z, Chen L. Comparison of Early
Efficacy of the Percutaneous Presuture Technique with the Femoral Artery
Incision Technique in Endovascular Aortic Repair under Local Anesthesia for
Uncomplicated Type B Aortic Dissection. J Interv Cardiol. 2022 Aug
22;2022:6550759. doi: 10.1155/2022/6550759. PMID: 36051381; PMCID: PMC9424020.
357: Thanigaimani S, Phie J, Quigley F, Bourke M, Bourke B, Velu R, Jenkins J,
Golledge J. Immunosuppressive drugs for nontransplant comorbidities are not
associated with abdominal aortic aneurysm growth. JVS Vasc Sci. 2022 Aug
17;3:306-313. doi: 10.1016/j.jvssci.2022.07.002. PMID: 36643689; PMCID:
PMC9834429.
358: Jusko M, Kasprzak P, Majos A, Kuczmik W. The Ratio of the Size of the
Abdominal Aortic Aneurysm to That of the Unchanged Aorta as a Risk Factor for
Its Rupture. Biomedicines. 2022 Aug 17;10(8):1997. doi:
10.3390/biomedicines10081997. PMID: 36009543; PMCID: PMC9405575.
359: Yin L, Kent EW, Wang B. Progress in murine models of ruptured abdominal
aortic aneurysm. Front Cardiovasc Med. 2022 Aug 12;9:950018. doi:
10.3389/fcvm.2022.950018. PMID: 36035911; PMCID: PMC9411998.
360: Haque K, Bhargava P. Abdominal Aortic Aneurysm. Am Fam Physician. 2022
Aug;106(2):165-172. PMID: 35977132.
361: Kirchweger P, Wundsam H, Bosse F, Fritz A, Kratzer T, Kalteis M,
Kupferthaler A, B枚hm G, Kern D, Forstner M, Huemer R, Biebl M, F眉gger R.
Systematic literature review and meta-analysis of Clostridium septicum aortitis.
J Vasc Surg. 2022 Aug;76(2):595-604.e1. doi: 10.1016/j.jvs.2022.02.029. Epub
2022 Mar 28. PMID: 35358668.
362: Mufarrih SH, Schaefer MS, Sharkey A, Fassbender P, Qureshi NQ, Quraishi I,
Fatima H, Schermerhorn M, Mahmood F, Matyal R. Open Abdominal Aortic Aneurysm
Surgery and Renal Dysfunction; Association of Demographic and Clinical Variables
with Proximal Clamp Location. Ann Vasc Surg. 2022 Aug;84:239-249. doi:
10.1016/j.avsg.2022.01.021. Epub 2022 Mar 3. PMID: 35247532.
363: Boer GJ, Schr枚der LBW, Disli MC, Kuijper TM, van de Luijtgaarden KM, Fioole
B. A stable aneurysm sac after endovascular aneurysm repair as a predictor for
mortality: An in-depth analysis. J Vasc Surg. 2022 Aug;76(2):445-453. doi:
10.1016/j.jvs.2022.01.125. Epub 2022 Feb 9. PMID: 35149164.
364: Hinojosa CA, Ibanez-Rodriguez JF, Serrato-Auld RC, Lozano-Corona R,
Olivares-Cruz S, Lecuona-Huet NE, Garza-Herrera R, Ochoa-Armendariz L, Perez-
Damian V, Gonzalez-Fregoso R, Anaya-Ayala JE. Prevalence of abdominal aortic
aneurysms in four different metropolitan areas in Mexico. Ann Vasc Surg. 2022
Aug;84:218-224. doi: 10.1016/j.avsg.2021.12.081. Epub 2022 Jan 5. PMID:
34995742
365: Edman NI, Zettervall SL, Dematteis MN, Ghaffarian A, Shalhub S, Sweet MP.
Women with thoracoabdominal aortic aneurysms have increased frailty and more
complex aortic anatomy compared with men. J Vasc Surg. 2022 Jul;76(1):61-69.e3.
doi: 10.1016/j.jvs.2022.01.145. Epub 2022 Feb 25. PMID: 35227796.
366: Jones E, Poyade M, Varsou O. Developing and evaluating a prototype public
health mobile app on the UK NHS Abdominal Aortic Aneurysm Screening Programme. J
Vis Commun Med. 2022 Jul;45(3):160-168. doi: 10.1080/17453054.2022.2037409. Epub
2022 Feb 28. PMID: 35227138.
367: Besancenot A, Salomon du Mont L, Lejay A, Heranney J, Delay C, Chakf茅 N,
Rinckenbach S, Thaveau F. Risk Factors of Long-Term Incisional Hernia after Open
Surgery for Abdominal Aortic Aneurysm: A Bicentric Study. Ann Vasc Surg. 2022
Jul;83:62-69. doi: 10.1016/j.avsg.2021.10.074. Epub 2022 Jan 31. PMID: 35108557.
368: Barshes NR, Bidare D, Kougias P, Mills JL Sr, LeMaire SA. Racial and ethnic
disparities in abdominal aortic aneurysm evaluation and treatment rates in
Texas. J Vasc Surg. 2022 Jul;76(1):141-148.e1. doi: 10.1016/j.jvs.2021.12.072.
Epub 2022 Jan 19. PMID: 35063611.
369: Bae M, Lee CW, Chung SW, Huh U, Jin M, Kim MS. Failure to preserve the
internal iliac artery during abdominal aortic aneurysm repair is associated with
mortality and ischemic complications. J Vasc Surg. 2022 Jul;76(1):122-131. doi:
10.1016/j.jvs.2021.11.077. Epub 2021 Dec 23. PMID: 34954270.
370: Anjorin AC, Greiner MA, Vemulapalli S, Svetkey L, Southerland KW, Bosworth
HB. Underutilization of Guideline-based Abdominal Aortic Aneurysm Screening in
an Academic Health System. Ann Vasc Surg. 2022 Jul;83:184-194. doi:
10.1016/j.avsg.2021.11.022. Epub 2021 Dec 20. PMID: 34942338.
371: Gao H, Wang L, Ren J, Liu Y, Liang S, Zhang B, Sun X. Interleukin 2
receptor subunit beta as a novel hub gene plays a potential role in the immune
microenvironment of abdominal aortic aneurysms. Gene. 2022 Jun 15;827:146472.
doi: 10.1016/j.gene.2022.146472. Epub 2022 Apr 4. PMID: 35381314.
372: Zubair M, Bown MJ, Armstrong N. Correction: Introducing multi-component
cardiovascular health screening into existing Abdominal Aortic Aneurysm (AAA)
screening programmes in the UK: a qualitative study of programme staff views.
BMC Health Serv Res. 2022 Jun 13;22(1):778. doi: 10.1186/s12913-022-08157-1.
Erratum for: BMC Health Serv Res. 2022 Apr 28;22(1):569. doi:
10.1186/s12913-022-07975-7. PMID: 35698119; PMCID: PMC9195230.
373: Camara JR, Tomihama RT, Pop A, Shedd MP, Dobrowski BS, Knox CJ, Abou-Zamzam
AM Jr, Kiang SC. Development of a convolutional neural network to detect
abdominal aortic aneurysms. J Vasc Surg Cases Innov Tech. 2022 May
2;8(2):305-311. doi: 10.1016/j.jvscit.2022.04.003. PMID: 35692515; PMCID:
PMC9178344.
374: Pratesi C, Esposito D, Apostolou D, Attisani L, Bellosta R, Benedetto F,
Blangetti I, Bonardelli S, Casini A, Fargion AT, Favaretto E, Freyrie A, Frola
E, Miele V, Niola R, Novali C, Panzera C, Pegorer M, Perini P, Piffaretti G,
Pini R, Robaldo A, Sartori M, Stigliano A, Taurino M, Veroux P, Verzini F,
Zaninelli E, Orso M; Italian Guidelines for Vascular Surgery Collaborators - AAA
Group. Guidelines on the management of abdominal aortic aneurysms: updates from
the Italian Society of Vascular and Endovascular Surgery (SICVE). J Cardiovasc
Surg (Torino). 2022 Jun;63(3):328-352. doi: 10.23736/S0021-9509.22.12330-X.
PMID: 35658387.
375: Berry K, Gudgeon J, Taylor J. Anaesthesia for endovascular repair of
ruptured abdominal aortic aneurysms. BJA Educ. 2022 Jun;22(6):208-215. doi:
10.1016/j.bjae.2022.02.001. Epub 2022 Mar 11. PMID: 35614906; PMCID: PMC9125416.
376: Yi S, Sheng L, Li W. Therapeutic effectiveness of tuberculous aneurysm and
risk factors for mortality: a systematic review. Gen Thorac Cardiovasc Surg.
2022 Jun;70(6):515-525. doi: 10.1007/s11748-022-01811-9. Epub 2022 Apr 4. PMID:
35378674; PMCID: PMC9135858.
377: de Boer AR, Vaartjes I, van Dis I, van Herwaarden JA, Nathoe HM, Ruigrok
YM, Bots ML, Visseren FLJ; UCC-SMART study group. Screening for abdominal aortic
aneurysm in patients with clinically manifest vascular disease. Eur J Prev
Cardiol. 2022 May 27;29(8):1170-1176. doi: 10.1093/eurjpc/zwaa014. PMID:
33624031
378: Cortese F. Ultrasound screening of the abdominal aorta: is it time to
include it in the standard echocardiographic evaluation of men aged 鈮?0 years
with clinical manifest vascular diseases? Eur J Prev Cardiol. 2022 May
27;29(8):1168-1169. doi: 10.1093/eurjpc/zwaa025. PMID: 33624019.
379: Kaufmann JO, Brangsch J, Kader A, Saatz J, Mangarova DB, Zacharias M, Kempf
WE, Schwaar T, Ponader M, Adams LC, M枚ckel J, Botnar RM, Taupitz M, M盲gdefessel
L, Traub H, Hamm B, Weller MG, Makowski MR. ADAMTS4-specific MR probe to assess
aortic aneurysms in vivo using synthetic peptide libraries. Nat Commun. 2022 May
23;13(1):2867. doi: 10.1038/s41467-022-30464-8. PMID: 35606349; PMCID:
PMC9126943.
380: Kim H, Kwon TW, Choi E, Jeong S, Kim HK, Han Y, Cho YP, Yoon HK, Choe J,
Kim WH. Aortoiliac diameter and length in a healthy cohort. PLoS One. 2022 May
5;17(5):e0268077. doi: 10.1371/journal.pone.0268077. PMID: 35511926; PMCID:
PMC9071155.
381: Thomas Manapurathe D, Moxon JV, Krishna SM, Quigley F, Bourke M, Bourke B,
Jones RE, Golledge J. Cohort Study Examining the Association of Optimal Blood
Pressure Control at Entry With Infrarenal Abdominal Aortic Aneurysm Growth.
Front Cardiovasc Med. 2022 May 3;9:868889. doi: 10.3389/fcvm.2022.868889. PMID:
35592396; PMCID: PMC9110652.
382: Dakhel A, Memon AA, Zarrouk M, 脜gren-Witteschus S, Sundquist J, Sundquist
K, Gotts盲ter A. Novel cardiovascular biomarkers associated with peripheral
arterial disease in men screened for abdominal aortic aneurysm. Vasa. 2022
May;51(3):167-173. doi: 10.1024/0301-1526/a000999. Epub 2022 Apr 7. PMID:
35387491
383: Cerro-Pardo I, Lindholt JS, N煤帽ez E, Roldan-Montero R, Ortega-Villanueva L,
Vegas-Dominguez C, Gomez-Guerrero C, Michel JB, Blanco-Colio LM, V谩zquez J,
Mart铆n-Ventura JL. Combined Immunoglobulin Free Light Chains Are Novel
Predictors of Cardiovascular Events in Patients With Abdominal Aortic Aneurysm.
Eur J Vasc Endovasc Surg. 2022 May;63(5):751-758. doi:
10.1016/j.ejvs.2021.11.025. Epub 2022 Mar 2. PMID: 35248436.
384: Levin SR, Farber A, Goodney PP, Schermerhorn ML, Eslami MH, Patel VI, Garg
K, McGinigle KL, Siracuse JJ. The U.S. Preventive Services Task Force Abdominal
Aortic Aneurysm Screening Guidelines Negligibly Impacted Repair Rates in Male
Never-Smokers and Female Smokers. Ann Vasc Surg. 2022 May;82:87-95. doi:
10.1016/j.avsg.2021.11.020. Epub 2021 Dec 20. PMID: 34936889.
385: Nandhra S, Benson RA; Vascular and Endovascular Research Network (VERN)
COVER Study Collaborative. The persistent challenges faced by vascular surgery
services during the UK coronavirus pandemic: a snapshot qualitative survey. Ann
R Coll Surg Engl. 2022 May;104(5):385-388. doi: 10.1308/rcsann.2021.0202. Epub
2021 Dec 3. PMID: 34860123; PMCID: PMC10334994.
386: Tse W, Lavingia KS, Amendola MF. Using the risk analysis index to assess
frailty in a veteran cohort undergoing endovascular aortic aneurysm repair. J
Vasc Surg. 2022 May;75(5):1591-1597.e1. doi: 10.1016/j.jvs.2021.10.049. Epub
2021 Nov 15. PMID: 34793920.
387: Alnahhal KI, Urhiafe V, Narayanan M, Irshad A, Salehi P. Prevalence of
abdominal aortic aneurysms in patients with lung cancer. J Vasc Surg. 2022
May;75(5):1577-1582.e1. doi: 10.1016/j.jvs.2021.09.037. Epub 2021 Oct 8. PMID:
34634421
388: Gupta A, Kindarara DM, Chun KC, Datta S, Anderson RC, Irwin ZT, Newton EA,
Lee ES. Accuracy of Point-of-Care Ultrasound in Follow Up Abdominal Aortic
Aneurysm Imaging. Vasc Endovascular Surg. 2022 Apr 28:15385744221099093. doi:
10.1177/15385744221099093. Epub ahead of print. PMID: 35484796.
389: Zubair M, Bown MJ, Armstrong N. Introducing multi-component cardiovascular
health screening into existing Abdominal Aortic Aneurysm (AAA) screening
programmes in the UK: a qualitative study of programme staff views. BMC Health
Serv Res. 2022 Apr 28;22(1):569. doi: 10.1186/s12913-022-07975-7. Erratum in:
BMC Health Serv Res. 2022 Jun 13;22(1):778. doi: 10.1186/s12913-022-08157-1.
PMID: 35477458; PMCID: PMC9046009.
390: Yu L, Zhang J, Gao A, Zhang M, Wang Z, Yu F, Guo X, Su G, Zhang Y, Zhang M,
Zhang C. An intersegmental single-cell profile reveals aortic heterogeneity and
identifies a novel Malat1<sup>+</sup> vascular smooth muscle subtype involved in
abdominal aortic aneurysm formation. Signal Transduct Target Ther. 2022 Apr
27;7(1):125. doi: 10.1038/s41392-022-00943-x. PMID: 35473929; PMCID: PMC9043217.
391: Antoniou GA, Schermerhorn ML, Forbes TL, Cheng V, Antoniou SA, Golledge J,
Verhagen HJM, Torella F. Risk factors, risk stratification and risk-specific
surveillance strategies after endovascular aneurysm repair: study protocol for a
Delphi study by the International RIsk Stratification in EVAR (IRIS-EVAR)
working group. BMJ Open. 2022 Apr 25;12(4):e055803. doi:
10.1136/bmjopen-2021-055803. PMID: 35470192; PMCID: PMC9039407.
392: Takahara M, Iida O, Tazaki J, Nishikawa R, Nanto K, Chiba Y, Sakamoto K,
Kinoshita M, Takahashi N, Kamihira S, Yamaoka T, Higami H, Nakane T, Ohmine T,
Guntani A. Clinical features and prognosis of patients with and without diabetes
mellitus undergoing endovascular aortic aneurysm repair. BMC Endocr Disord. 2022
Apr 7;22(1):92. doi: 10.1186/s12902-022-01008-4. PMID: 35392888; PMCID:
PMC8988424.
393: Leach JR, Shen H, Huo E, Hope TA, Mitsouras D, Whooley MA, Hope MD. Impact
of Implicit Abdominal Aortic Aneurysm Screening in the Veterans Affairs Health
Care System Over 10 Years. J Am Heart Assoc. 2022 Apr 5;11(7):e024571. doi:
10.1161/JAHA.121.024571. Epub 2022 Mar 29. PMID: 35348001; PMCID: PMC9075479.
394: Sterpetti AV. Telemedicine for screening and follow-up of abdominal aortic
aneurysm. J Vasc Surg. 2022 Apr;75(4):1497. doi: 10.1016/j.jvs.2021.11.080.
PMID: 35314044; PMCID: PMC8930488.
395: Azarbal AF, Repella T, Carlson E, Manalo EC, Palanuk B, Vatankhah N,
Zientek K, Keene DR, Zhang W, Abraham CZ, Moneta GL, Landry GJ, Alkayed NJ,
Sakai LY. A Novel Model of Tobacco Smoke-Mediated Aortic Injury. Vasc
Endovascular Surg. 2022 Apr;56(3):244-252. doi: 10.1177/15385744211063054. Epub
2021 Dec 27. PMID: 34961389.
396: Banno H, Sugimoto M, Sato T, Ikeda S, Kawai Y, Tsuruoka T, Kodama A, Komori
K. New Morphological Factor for Predicting Late Proximal Type I Endoleak after
Endovascular Aneurysm Repair. Ann Vasc Surg. 2022 Apr;81:154-162. doi:
10.1016/j.avsg.2021.09.049. Epub 2021 Nov 12. PMID: 34780964.
397: Ugajin A, Iwakoshi S, Ichihashi S, Inoue T, Nakai T, Kishida H, Chanoki Y,
Tanaka T, Mori H, Kichikawa K. Prediction of Abdominal Aortic Aneurysm Growth
After Endovascular Aortic Repair by Measuring Brachial-Ankle Pulse Wave
Velocity. Ann Vasc Surg. 2022 Apr;81:163-170. doi: 10.1016/j.avsg.2021.08.056.
Epub 2021 Nov 5. PMID: 34748949.
398: Lambe G, Hughes P, Rice L, McDonnell C, Murphy M, Judge C, Guiney M. The
bowel and beyond: extracolonic findings from CT colonography. Ir J Med Sci. 2022
Apr;191(2):909-914. doi: 10.1007/s11845-021-02595-2. Epub 2021 Mar 24. Erratum
in: Ir J Med Sci. 2023 Apr;192(2):969. doi: 10.1007/s11845-022-03033-7. PMID:
33761095; PMCID: PMC7988374.
399: Sevil FC, Tort M, 脰zer G枚kaslan 脟, Sevil H, Becit N. Incidence, follow-up
and outcomes of incidental abdominal aortic aneurysms in computed tomography.
Interact Cardiovasc Thorac Surg. 2022 Mar 31;34(4):645-651. doi:
10.1093/icvts/ivab319. PMID: 34788448; PMCID: PMC8972309.
400: Ohlsson C, Langenski枚ld M, Smidfelt K, Poutanen M, Ryberg H, Norl茅n AK,
Nordanstig J, Bergstr枚m G, Tivesten 脜. Low Progesterone and Low Estradiol Levels
Associate With Abdominal Aortic Aneurysms in Men. J Clin Endocrinol Metab. 2022
Mar 24;107(4):e1413-e1425. doi: 10.1210/clinem/dgab867. PMID: 34865072; PMCID:
PMC8947245.
401: Clark ER, Helliwell RJ, Bailey MA, Hemmings KE, Bridge KI, Griffin KJ,
Scott DJA, Jennings LM, Riches-Suman K, Porter KE. Preservation of Smooth Muscle
Cell Integrity and Function: A Target for Limiting Abdominal Aortic Aneurysm
Expansion? Cells. 2022 Mar 19;11(6):1043. doi: 10.3390/cells11061043. PMID:
35326494; PMCID: PMC8947535.
402: Duan Y, Xie E, Liu C, Sun J, Deng J. Establishment of a Combined Diagnostic
Model of Abdominal Aortic Aneurysm with Random Forest and Artificial Neural
Network. Biomed Res Int. 2022 Mar 7;2022:7173972. doi: 10.1155/2022/7173972.
PMID: 35299890; PMCID: PMC8922147.
403: Mell MW. Challenges persist in screening for abdominal aortic aneurysms. J
Vasc Surg. 2022 Mar;75(3):893. doi: 10.1016/j.jvs.2021.10.017. PMID: 35190146.
404: Dubey J, Shian B. Point-of-Care Ultrasound for Musculoskeletal Injection
and Clinical Evaluation. Prim Care. 2022 Mar;49(1):163-189. doi:
10.1016/j.pop.2021.10.011. Epub 2022 Jan 13. PMID: 35125155.
405: Rodr铆guez Donoso J, Mart铆n Ramos E, Aparicio Velasco J, Fonte Eliozondo L,
Mu帽oz Cr铆spulo E, Ruiz Arribas C. Cribado mediante ecograf铆a de aneurisma de
aorta abdominal en varones con factores de riesgo en Atenci贸n Primaria
[Abdominal aortic aneurysm ultrasound screening in men with risk factors in
Primary Care]. Aten Primaria. 2022 Mar;54(3):102234. Spanish. doi:
10.1016/j.aprim.2021.102234. Epub 2021 Dec 15. PMID: 34920344; PMCID:
PMC8685991.
406: D'Oria M, Galeazzi E, Veraldi GF, Garriboli L, Sacc脿 S, Farneti F, Mezzetto
L, Mastrorilli D, Lepidi S; ITA-ENDOBOOT registry collaborators.. Impact of
Proximal Neck Anatomy on Short-Term and Mid-Term Outcomes After Treatment of
Abdominal Aortic Aneurysms With New-Generation Low-Profile Endografts. Results
From the Multicentric "ITAlian North-East Registry of ENDOvascular Aortic Repair
With the BOltOn Treo Endograft (ITA-ENDOBOOT)". Ann Vasc Surg. 2022
Mar;80:37-49. doi: 10.1016/j.avsg.2021.08.059. Epub 2021 Nov 6. PMID: 34752851.
407: Mota L, Marcaccio CL, Dansey KD, de Guerre LEVM, O'Donnell TFX, Soden PA,
Zettervall SL, Schermerhorn ML. Overview of screening eligibility in patients
undergoing ruptured AAA repair from 2003 to 2019 in the Vascular Quality
Initiative. J Vasc Surg. 2022 Mar;75(3):884-892.e1. doi:
10.1016/j.jvs.2021.09.049. Epub 2021 Oct 22. PMID: 34695553; PMCID: PMC8863628.
408: Kubota H, Yamada H, Sugimoto T, Wada N, Motoyama S, Saburi M, Miyawaki D,
Wakana N, Kami D, Ogata T, Ibi M, Matoba S. Repeated Social Defeat Enhances
CaCl<sub>2</sub>-Induced Abdominal Aortic Aneurysm Expansion by Inhibiting the
Early Fibrotic Response via the MAPK-MKP-1 Pathway. Cells. 2022 Feb
19;11(4):732. doi: 10.3390/cells11040732. PMID: 35203381; PMCID: PMC8870675.
409: Hu C, Zhang X, Teng T, Ma ZG, Tang QZ. Cellular Senescence in
Cardiovascular Diseases: A Systematic Review. Aging Dis. 2022 Feb
1;13(1):103-128. doi: 10.14336/AD.2021.0927. PMID: 35111365; PMCID: PMC8782554.
410: Sterpetti AV. Comment on: Ultrasound screening for abdominal aortic
aneurysm in high-risk women. Br J Surg. 2022 Feb 1;109(2):e50. doi:
10.1093/bjs/znab435. PMID: 34910121.
411: Durieux R, Sakalihasan N, Defraigne JO. D茅pistage opportuniste de
l鈥檃n茅vrysme de l鈥檃orte abdominale lors de l鈥櫭ヽhocardiographie chez le patient
coronarien聽: utile ou futile聽? [Opportunistic screening for abdominal aortic
aneurysm during echocardiography in patients with coronary artery disease:
Utility or futility?]. Ann Cardiol Angeiol (Paris). 2022 Feb;71(1):53-58.
French. doi: 10.1016/j.ancard.2020.12.003. Epub 2021 Feb 25. PMID: 33640149.
412: Acosta S, Fatemi S, Melander O, Engstr枚m G, Gotts盲ter A. Prospective
Comparison of Plasma Biomarker and Traditional Risk Factor Profiles for Incident
Isolated Atherosclerotic Disease and Incident Isolated Abdominal Aortic
Aneurysm. Front Cardiovasc Med. 2022 Jan 12;8:818656. doi:
10.3389/fcvm.2021.818656. PMID: 35097031; PMCID: PMC8790118.
413: Campbell A, Waggett H, Armer M, Jacomelli J, Earnshaw JJ. Quality assurance
for the NHS abdominal aortic aneurysm screening programme in England. BJS Open.
2022 Jan 6;6(1):zrab148. doi: 10.1093/bjsopen/zrab148. PMID: 35143623; PMCID:
PMC8830759.
414: Lampsas S, Oikonomou E, Pantelidis P, Theofilis P, Grammatopoulos K,
Marathonitis A, Vavuranakis MA, Siasos G, Tousoulis D, Vavuranakis M.
Lipoprotein (a) Levels and Abdominal Aortic Aneurysm. A Systematic Review and
Meta-analysis. Curr Pharm Des. 2022;28(43):3492-3499. doi:
10.2174/1381612829666221124110920. PMID: 36424795.
415: Su Z, Guo J, Gu Y. Pharmacotherapy in Clinical Trials for Abdominal Aortic
Aneurysms: A Systematic Review and Meta-Analysis. Clin Appl Thromb Hemost. 2022
Jan-Dec;28:10760296221120423. doi: 10.1177/10760296221120423. PMID: 36083182;
PMCID: PMC9465599.
416: Firnhaber JM, Powell CS. Arterial Atherosclerosis: Vascular Surgery
Interventions. Am Fam Physician. 2022 Jan 1;105(1):65-72. PMID: 35029953.
417: Shenavandeh S, Johari HG, Aflaki E. Association of Large Vessel
Aneurysm/Pseudo-Aneurysm/Aortitis and Deep Vein Thrombosis in Patients with
Beh莽et's Disease: A Case Report. Curr Rheumatol Rev. 2022;18(1):83-87. doi:
10.2174/1573397117666210920154400. PMID: 34544348.
418: Zhao AH, Kwok CHR, Jansen SJ. How to Prevent Surgical Site Infection in
Vascular Surgery: A Review of the Evidence. Ann Vasc Surg. 2022 Jan;78:336-361.
doi: 10.1016/j.avsg.2021.06.045. Epub 2021 Sep 17. PMID: 34543711.
419: 脜str枚m Malm I, De Basso R, Engvall J, Blomstrand P. Males with abdominal
aortic aneurysm have reduced left ventricular systolic and diastolic function.
Clin Physiol Funct Imaging. 2022 Jan;42(1):1-7. doi: 10.1111/cpf.12728. Epub
2021 Sep 24. PMID: 34541748.
420: van Dam MA, Strietman M, van Eps RG, Wever JJ, Veger HT. Clinical Relevance
of Closed-Incision Negative Pressure Therapy (ciNPT) for SSI-Risk Reduction in
Vascular Surgery Through a Groin Incision. Ann Vasc Surg. 2022 Jan;78:93-102.
doi: 10.1016/j.avsg.2021.06.035. Epub 2021 Sep 16. PMID: 34537352.
421: Zonneveld B, Vu D, Kardys I, van Dalen BM, Snelder SM. Short-term Mortality
and Postoperative Complications of Abdominal Aortic Aneurysm Repair in Obese
versus Non-obese Patients. J Obes Metab Syndr. 2021 Dec 30;30(4):377-385. doi:
10.7570/jomes21057. PMID: 34897071; PMCID: PMC8735824.
422: Xu C, Xu J, Zou C, Li Q, Mao S, Shi Y, Tan Y, Gu W, Ye L. Chronic
Intermittent Hypoxia Regulates CaMKII-Dependent MAPK Signaling to Promote the
Initiation of Abdominal Aortic Aneurysm. Oxid Med Cell Longev. 2021 Dec
21;2021:2502324. doi: 10.1155/2021/2502324. PMID: 34970414; PMCID: PMC8714336.
423: Staubli S, Mazzolai L, Fresa M, D茅glise S, Alatri A. Chez qui effectuer un
d茅pistage de l鈥檃n茅vrisme de l鈥檃orte abdominale ? [Who do you screen for an
abdominal aortic aneurysm ?]. Rev Med Suisse. 2021 Dec 8;17(762):2132-2134.
French. PMID: 34878741.
424: Wu L, Botwe BO. Endovascular repair of symptomatic abdominal aortic
aneurysm: a seminal case in West Africa. Ghana Med J. 2021 Dec;55(4):311-314.
doi: 10.4314/gmj.v55i4.13. PMID: 35957931; PMCID: PMC9334969.
425: Bappoo N, Syed MBJ, Khinsoe G, Kelsey LJ, Forsythe RO, Powell JT, Hoskins
PR, McBride OMB, Norman PE, Jansen S, Newby DE, Doyle BJ. Low Shear Stress at
Baseline Predicts Expansion and Aneurysm-Related Events in Patients With
Abdominal Aortic Aneurysm. Circ Cardiovasc Imaging. 2021 Dec;14(12):1112-1121.
doi: 10.1161/CIRCIMAGING.121.013160. Epub 2021 Dec 8. PMID: 34875845.
426: Phillips P, Rooney G, Wilson E, Michaels J. A systematic review to identify
anxiety measures for use in populations undergoing abdominal aortic aneurysm
screening. J Vasc Nurs. 2021 Dec;39(4):120-125. doi: 10.1016/j.jvn.2021.09.001.
Epub 2021 Oct 24. PMID: 34865722.
427: Damhus CS, Siersma V, Hansson A, Bang CW, Brodersen J. Psychosocial
consequences of screening-detected abdominal aortic aneurisms: a cross-sectional
study. Scand J Prim Health Care. 2021 Dec;39(4):459-465. doi:
10.1080/02813432.2021.2004713. Epub 2021 Nov 21. PMID: 34806538; PMCID:
PMC8725974.
428: Li T, Wang T, Yan L, Ma C. Identification of potential novel biomarkers for
abdominal aortic aneurysm based on comprehensive analysis of circRNA-miRNA-mRNA
networks. Exp Ther Med. 2021 Dec;22(6):1468. doi: 10.3892/etm.2021.10903. Epub
2021 Oct 21. PMID: 34737808; PMCID: PMC8561771.
429: Raucci A, Macr矛 F, Castiglione S, Badi I, Vinci MC, Zuccolo E.
MicroRNA-34a: the bad guy in age-related vascular diseases. Cell Mol Life Sci.
2021 Dec;78(23):7355-7378. doi: 10.1007/s00018-021-03979-4. Epub 2021 Oct 26.
PMID: 34698884; PMCID: PMC8629897.
430: Jones G, Parr J, Nithiarasu P, Pant S. Machine learning for detection of
stenoses and aneurysms: application in a physiologically realistic virtual
patient database. Biomech Model Mechanobiol. 2021 Dec;20(6):2097-2146. doi:
10.1007/s10237-021-01497-7. Epub 2021 Jul 31. PMID: 34333696; PMCID: PMC8595223.
431: Charitable JF, Patalano PI, Garg K, Maldonado TS, Jacobowitz GR, Rockman
CB, Veith FJ, Cayne NS. Outcomes of translumbar embolization of type II
endoleaks following endovascular abdominal aortic aneurysm repair. J Vasc Surg.
2021 Dec;74(6):1867-1873. doi: 10.1016/j.jvs.2021.06.030. Epub 2021 Jun 29.
PMID: 34197948.
432: Villard C, Roy J, Bogdanovic M, Eriksson P, Hultgren R. Sex hormones in men
with abdominal aortic aneurysm. J Vasc Surg. 2021 Dec;74(6):2023-2029. doi:
10.1016/j.jvs.2021.06.020. Epub 2021 Jun 26. PMID: 34182029.
433: Williams AB, Williams ZB. Imaging modalities for endoleak surveillance. J
Med Radiat Sci. 2021 Dec;68(4):446-452. doi: 10.1002/jmrs.522. Epub 2021 Jun 18.
PMID: 34145780; PMCID: PMC8655756.
434: He Y, Zhang H, Yin F, Guo P, Wang S, Wu Y, Xin S, Han Y, Zhang J. Novel
insights into the role of 5-Methylcytosine RNA methylation in human abdominal
aortic aneurysm. Front Biosci (Landmark Ed). 2021 Nov 30;26(11):1147-1165. doi:
10.52586/5016. PMID: 34856760.
435: Sauceda A. A contemporary review of non-invasive methods in diagnosing
abdominal aortic aneurysms. J Ultrason. 2021 Nov 29;21(87):e332-e339. doi:
10.15557/JoU.2021.0055. Epub 2021 Dec 15. PMID: 34970445; PMCID: PMC8678647.
436: Golla AK, T枚nnes C, Russ T, Bauer DF, Froelich MF, Diehl SJ, Schoenberg SO,
Keese M, Schad LR, Z枚llner FG, Rink JS. Automated Screening for Abdominal Aortic
Aneurysm in CT Scans under Clinical Conditions Using Deep Learning. Diagnostics
(Basel). 2021 Nov 17;11(11):2131. doi: 10.3390/diagnostics11112131. PMID:
34829478; PMCID: PMC8621263.
[truncated: 7,533 more rows]
